# Supplementary material for: Brain-to-gut trafficking of alpha-synuclein by CD11c+ cells in a mouse model of Parkinson’s disease
Source: Nat Commun. 2023 Nov 20;14:7529. doi: 10.1038/s41467-023-43224-z (PMC10658151; doi:10.1038/s41467-023-43224-z)
Supplement: Supplementary file 4 — Supplementary Data 1 [file 41467_2023_43224_MOESM4_ESM.xlsx]

## Sheet: top20markersmono
p_val	avg_log2FC	pct.1	pct.2	p_val_adj	cluster	gene
1.15593e-260	1.41769	0.968	0.866	2.31185e-257	0	Fos
5.01479e-153	1.31599	0.845	0.758	1.00296e-149	0	Atf3
1.01128e-264	1.29419	0.933	0.818	2.02255e-261	0	Egr1
2.04443e-255	1.26365	0.911	0.749	4.08886e-252	0	Fosb
3.36947e-176	1.06975	0.939	0.88	6.73893e-173	0	Sgk1
6.98491e-78	1.06608	0.816	0.791	1.39698e-74	0	Rgs1
3.06393e-89	1.05188	0.766	0.713	6.12787e-86	0	Klf4
8.5505e-30	1.04561	0.668	0.691	1.7101e-26	0	Ccl3
3.41545e-137	1.04029	0.87	0.783	6.8309e-134	0	Dusp1
1.08165e-115	0.980264	0.807	0.759	2.16331e-112	0	Tmx4
2.29559e-33	0.976507	0.801	0.804	4.59118e-30	0	Ccl4
1.57828e-199	0.930903	0.973	0.903	3.15656e-196	0	Klf2
1.14022e-05	0.90111	0.376	0.621	0.0228044	0	Ccl2
1.81656e-21	0.883357	0.331	0.624	3.63312e-18	0	Hspb1
5.65939e-20	0.843107	0.618	0.702	1.13188e-16	0	Gadd45g
7.75638e-153	0.840002	0.926	0.824	1.55128e-149	0	Slc15a3
1.85087e-182	0.818356	0.999	0.96	3.70174e-179	0	Mafb
3.61976e-09	0.800967	0.544	0.67	7.23952e-06	0	Ccl12
4.58495e-252	0.779987	1	0.978	9.16991e-249	0	Rhob
4.21302e-234	0.726213	0.999	0.983	8.42605e-231	0	Jun
0	1.03698	1	0.983	0	1	C1qb
0	1.03198	1	0.983	0	1	C1qa
0	1.02031	1	0.98	0	1	C1qc
1.00281e-243	0.887823	1	0.976	2.00563e-240	1	Lgmn
1.2974e-294	0.875858	1	0.96	2.59479e-291	1	Trem2
3.32613e-180	0.847133	0.948	0.898	6.65225e-177	1	Ltc4s
1.19091e-211	0.836516	0.985	0.912	2.38182e-208	1	P2ry13
6.63744e-227	0.804452	0.995	0.928	1.32749e-223	1	Fcgr3
1.09447e-218	0.79336	0.993	0.94	2.18895e-215	1	Rgs10
8.1983e-191	0.767691	0.943	0.885	1.63966e-187	1	Serpine2
1.71357e-183	0.761476	0.977	0.865	3.42714e-180	1	Aif1
1.01231e-202	0.740589	0.996	0.956	2.02463e-199	1	Selenop
1.09904e-219	0.737232	1	0.967	2.19809e-216	1	Cd81
1.65985e-183	0.734639	0.99	0.912	3.31971e-180	1	Hexa
2.82153e-187	0.718206	0.993	0.937	5.64307e-184	1	Lpcat2
1.41966e-202	0.701454	1	0.984	2.83932e-199	1	Cx3cr1
1.70164e-162	0.687944	0.987	0.925	3.40327e-159	1	Trf
3.30142e-174	0.67733	0.997	0.958	6.60284e-171	1	Itgb5
5.21354e-200	0.664334	1	0.978	1.04271e-196	1	Serinc3
2.54985e-219	0.651717	1	1	5.0997e-216	1	Cst3
3.26989e-187	1.52619	0.922	0.259	6.53979e-184	2	H2-Eb1
2.1582e-105	1.23092	0.88	0.387	4.3164e-102	2	Ccl5
3.85564e-78	1.16748	0.696	0.133	7.71128e-75	2	H2-DMb2
2.78136e-152	1.146	0.918	0.304	5.56273e-149	2	H2-Ab1
1.47239e-22	0.992556	0.284	0.154	2.94479e-19	2	Igkc
4.1282e-157	0.984454	0.924	0.28	8.25641e-154	2	H2-Aa
2.02491e-145	0.942436	0.964	0.416	4.04981e-142	2	Cd74
1.10164e-28	0.89557	0.649	0.261	2.20327e-25	2	Tbc1d4
2.05215e-17	0.872178	0.572	0.152	4.10431e-14	2	Cfp
4.75009e-68	0.871867	0.779	0.318	9.50018e-65	2	Ltb
3.80108e-37	0.859801	0.6	0.068	7.60215e-34	2	Ffar2
6.24105e-20	0.830877	0.264	0.11	1.24821e-16	2	Hba-a1
1.32507e-65	0.827667	0.795	0.286	2.65014e-62	2	S100a11
7.41331e-27	0.82614	0.6	0.156	1.48266e-23	2	Plxnc1
8.71684e-100	0.820342	0.989	0.894	1.74337e-96	2	Rps19
1.36994e-22	0.79816	0.868	0.714	2.73988e-19	2	Ccnd1
6.24904e-101	0.796253	0.993	0.914	1.24981e-97	2	Rpl32
1.43364e-74	0.79578	0.755	0.226	2.86727e-71	2	Runx3
6.49451e-30	0.777012	0.732	0.446	1.2989e-26	2	H2-Oa
1.7465e-29	0.771146	0.308	0.143	3.49301e-26	2	Ifitm1
3.46851e-09	1.95653	0.433	0.525	6.93702e-06	3	Gm26917
5.85837e-16	1.55691	0.629	0.857	1.17167e-12	3	Dst
6.839e-12	1.46331	0.571	0.804	1.3678e-08	3	Mlxipl
3.96886e-21	1.33973	0.738	0.942	7.93772e-18	3	Hk2
3.59619e-42	1.24603	0.794	0.936	7.19239e-39	3	Dleu2
1.66886e-32	1.23643	0.73	0.933	3.33771e-29	3	Frmd4a
2.73822e-11	1.23309	0.611	0.88	5.47644e-08	3	Stab1
3.68091e-09	1.16323	0.599	0.846	7.36182e-06	3	Mir99ahg
2.10365e-05	1.13729	0.593	0.875	0.042073	3	E230029C05Rik
0.000139355	1.10136	0.464	0.752	0.278711	3	Klf4
1.8955e-12	1.10009	0.625	0.862	3.79099e-09	3	Nav2
3.00933e-12	1.09457	0.639	0.907	6.01866e-09	3	Dock4
1.3993e-06	1.08143	0.431	0.803	0.00279861	3	Tmx4
3.66051e-15	1.07122	0.7	0.955	7.32102e-12	3	Mertk
0.00314779	1.03718	0.546	0.861	1	3	Frmd4b
3.15179e-26	1.0251	0.71	0.913	6.30359e-23	3	Lrp1
0.00320974	0.979863	0.605	0.907	1	3	Pdgfb
5.16635e-36	0.973411	0.8	0.961	1.03327e-32	3	Hpgds
2.20918e-31	0.969476	0.782	0.962	4.41836e-28	3	Zfhx3
8.84674e-21	0.9067	0.202	0.514	1.76935e-17	3	Gm47123
2.16083e-225	3.72897	0.987	0.714	4.32166e-222	4	Lyz2
8.51554e-246	2.78855	0.954	0.232	1.70311e-242	4	Ifitm3
2.01491e-147	2.26495	0.956	0.595	4.02981e-144	4	Apoe
1.69718e-207	2.16765	0.905	0.152	3.39437e-204	4	Ifitm2
5.79714e-223	2.0008	0.916	0.105	1.15943e-219	4	Ear2
3.78812e-243	1.9502	0.969	0.222	7.57624e-240	4	Itgal
1.89045e-214	1.9377	0.965	0.226	3.78089e-211	4	Cybb
8.23921e-203	1.88323	0.927	0.228	1.64784e-199	4	Msrb1
8.49411e-185	1.88207	0.881	0.174	1.69882e-181	4	Pglyrp1
8.71585e-149	1.84086	0.865	0.229	1.74317e-145	4	S100a4
1.77475e-186	1.8084	0.901	0.166	3.5495e-183	4	Lgals3
1.74281e-157	1.79558	0.993	0.663	3.48561e-154	4	Tmsb10
4.57323e-213	1.76823	0.894	0.1	9.14647e-210	4	Ace
1.01635e-103	1.71334	0.852	0.292	2.03269e-100	4	Crip1
4.26769e-205	1.64508	0.954	0.248	8.53538e-202	4	Adgre5
1.64107e-229	1.63723	0.94	0.147	3.28213e-226	4	Clec4a1
2.70502e-184	1.62655	0.96	0.33	5.41005e-181	4	Fxyd5
5.30273e-174	1.61904	0.945	0.35	1.06055e-170	4	Nr4a1
1.09903e-63	1.52224	0.792	0.274	2.19805e-60	4	Ifi27l2a
8.8865e-182	1.51037	0.898	0.163	1.7773e-178	4	Spn
8.36705e-302	4.59646	0.998	0.228	1.67341e-298	5	Ly6d
3.14933e-250	4.10627	1	0.68	6.29866e-247	5	Bst2
2.20061e-281	3.98904	0.985	0.382	4.40122e-278	5	Cox6a2
9.29703e-287	3.85497	0.998	0.251	1.85941e-283	5	Lgals1
9.60036e-280	3.79594	0.988	0.292	1.92007e-276	5	Ly6c2
5.72691e-294	3.72778	1	0.214	1.14538e-290	5	Plac8
3.21261e-213	3.49631	0.975	0.43	6.42522e-210	5	Cd74
4.26293e-237	3.3982	0.933	0.105	8.52587e-234	5	Iglc3
1.45437e-295	3.39399	0.995	0.2	2.90874e-292	5	Ccr9
1.16097e-197	3.04732	0.938	0.296	2.32194e-194	5	H2-Aa
2.85922e-268	3.01514	0.998	0.343	5.71843e-265	5	Rnase6
7.05089e-279	2.8861	0.988	0.19	1.41018e-275	5	Cd7
4.70323e-243	2.86818	1	0.786	9.40646e-240	5	Rpl31
3.80854e-155	2.8268	0.834	0.188	7.61708e-152	5	Klk1
1.22072e-278	2.81929	0.973	0.216	2.44144e-275	5	Atp1b1
2.68675e-166	2.74485	0.921	0.321	5.37349e-163	5	H2-Ab1
1.0584e-276	2.7062	0.98	0.165	2.11681e-273	5	Runx2
2.63267e-275	2.53184	0.978	0.179	5.26534e-272	5	Sell
1.36381e-292	2.51627	0.988	0.25	2.72761e-289	5	Smim5
6.46241e-266	2.47689	0.975	0.144	1.29248e-262	5	Pltp
4.84797e-06	1.35811	0.578	0.237	0.00969593	6	Stap1
4.78822e-46	1.29161	0.791	0.378	9.57643e-43	6	Grk3
3.53499e-33	1.25668	0.978	0.921	7.06998e-30	6	Dleu2
0.00743882	1.21774	0.997	0.977	1	6	Mef2c
1.79105e-05	1.19901	0.449	0.477	0.035821	6	Lyst
1.23842e-14	1.18375	0.655	0.281	2.47685e-11	6	Adgre5
1.21021e-18	1.18149	0.905	0.865	2.42041e-15	6	Pou2f2
2.28706e-09	1.14595	0.412	0.395	4.57412e-06	6	Dusp16
4.47973e-13	1.13138	0.942	0.587	8.95946e-10	6	Kcnq1ot1
2.50306e-43	1.12739	0.788	0.319	5.00612e-40	6	Itga4
2.54261e-07	1.12279	0.409	0.388	0.000508522	6	Cdk14
1.46092e-11	1.10084	0.926	0.601	2.92183e-08	6	Nfkbiz
0.00725747	1.09485	0.455	0.178	1	6	Gpr141
1.87082e-24	1.09203	0.788	0.662	3.74164e-21	6	Neat1
0.00015399	1.08351	0.994	0.89	0.307981	6	Lrp1
1.61339e-19	1.08322	0.982	0.94	3.22678e-16	6	Zeb2
1.27564e-17	1.08303	0.351	0.196	2.55129e-14	6	Hip1
3.96658e-08	1.07989	0.369	0.223	7.93316e-05	6	Itgax
5.69907e-19	1.05838	0.335	0.151	1.13981e-15	6	Adgre4
8.91657e-07	1.05759	0.769	0.525	0.00178331	6	Rasa4
2.86485e-94	1.98229	0.965	0.598	5.72969e-91	7	Id2
1.21213e-23	1.74155	0.301	0.185	2.42426e-20	7	Hbb-bs
8.45357e-34	1.46861	0.74	0.236	1.69071e-30	7	Vim
2.32961e-142	1.355	0.91	0.213	4.65923e-139	7	Rab7b
6.49793e-71	1.32212	0.869	0.397	1.29959e-67	7	Naaa
5.44945e-81	1.29809	0.913	0.305	1.08989e-77	7	Crip1
4.28323e-75	1.28528	0.931	0.407	8.56646e-72	7	Ccl5
5.057e-45	1.19984	1	1	1.0114e-41	7	Cst3
1.51648e-17	1.16252	0.709	0.293	3.03297e-14	7	Ahnak
2.12499e-76	1.15103	0.813	0.209	4.24998e-73	7	Cd24a
7.37174e-114	1.15091	0.993	0.44	1.47435e-110	7	Cd74
5.42962e-109	1.1155	0.976	0.33	1.08592e-105	7	H2-Ab1
5.33499e-116	1.09681	0.983	0.307	1.067e-112	7	H2-Aa
2.95647e-09	1.08073	0.619	0.237	5.91295e-06	7	Anxa2
2.37605e-20	1.06372	0.651	0.144	4.7521e-17	7	Ccr2
9.79694e-50	1.05688	0.806	0.236	1.95939e-46	7	Trbc2
7.19582e-62	1.04777	0.972	0.673	1.43916e-58	7	Tmsb10
2.58909e-107	1.03084	0.979	0.287	5.17818e-104	7	H2-Eb1
6.91662e-39	1.02442	0.848	0.389	1.38332e-35	7	Tagln2
1.04975e-66	1.0106	0.91	0.351	2.0995e-63	7	Fxyd5
3.78873e-30	1.21002	1	0.987	7.57746e-27	8	C1qb
9.7764e-28	1.09521	1	0.987	1.95528e-24	8	C1qa
4.51286e-24	1.06071	1	1	9.02573e-21	8	Cst3
2.48149e-28	0.998153	1	0.969	4.96298e-25	8	Trem2
2.35522e-24	0.908395	1	0.985	4.71043e-21	8	C1qc
1.57294e-07	0.822367	0.847	0.912	0.000314589	8	Ltc4s
3.2455e-14	0.820816	1	0.975	6.491e-11	8	Cd81
4.9637e-09	0.802299	0.928	0.932	9.9274e-06	8	Hexa
1.53825e-12	0.799906	0.964	0.953	3.07649e-09	8	Rgs10
3.67092e-05	0.795515	0.865	0.874	0.0734184	8	Ssr4
2.55716e-09	0.78082	0.955	0.945	5.11433e-06	8	Fcgr3
1.92392e-13	0.776208	1	0.959	3.84783e-10	8	Tyrobp
1.43217e-12	0.751025	1	0.988	2.86434e-09	8	Ctss
7.71397e-06	0.745157	0.91	0.925	0.0154279	8	Cd68
4.47426e-11	0.743755	0.91	0.893	8.94852e-08	8	Aif1
7.61512e-07	0.740215	0.874	0.912	0.00152302	8	Cd300c2
3.74047e-11	0.717228	0.982	0.941	7.48094e-08	8	Fcer1g
0.00290042	0.690049	0.658	0.725	1	8	Gngt2
3.74783e-07	0.674612	0.973	0.975	0.000749566	8	Ly86
4.49186e-09	0.666772	0.946	0.95	8.98372e-06	8	Lamp1
4.17209e-34	3.3659	0.88	0.424	8.34418e-31	9	Ccl5
1.28791e-44	2.69176	1	0.832	2.57581e-41	9	Cd63
4.38662e-60	2.53886	0.991	0.496	8.77324e-57	9	Gadd45b
3.98328e-14	2.32567	0.685	0.145	7.96657e-11	9	Fabp5
1.14414e-30	2.22048	0.991	0.866	2.28829e-27	9	Fscn1
1.72619e-49	2.13332	1	0.565	3.45238e-46	9	Cd83
3.86941e-40	2.08628	0.972	0.709	7.73882e-37	9	Tspan3
3.21393e-42	2.00608	0.944	0.571	6.42786e-39	9	Cxcl16
2.14776e-38	1.86338	0.815	0.146	4.29552e-35	9	Ccr7
1.26886e-47	1.75474	0.833	0.062	2.53773e-44	9	Cacnb3
2.26597e-26	1.74971	0.806	0.287	4.53195e-23	9	Tbc1d4
1.34206e-37	1.74455	0.889	0.424	2.68412e-34	9	Tmem123
3.69279e-48	1.73459	0.87	0.292	7.38559e-45	9	Socs2
3.23077e-15	1.70077	0.713	0.351	6.46155e-12	9	Zmynd15
1.54456e-31	1.65584	1	0.918	3.08912e-28	9	Anxa3
9.84979e-45	1.62637	0.926	0.352	1.96996e-41	9	Relb
3.23176e-35	1.62624	0.991	0.609	6.46352e-32	9	Id2
3.21063e-50	1.59368	0.898	0.143	6.42127e-47	9	Il4i1
6.96626e-43	1.57877	0.889	0.31	1.39325e-39	9	Marcksl1
9.87519e-39	1.42752	0.963	0.524	1.97504e-35	9	Icosl
9.01691e-22	3.14576	0.787	0.151	1.80338e-18	10	Ifitm1
2.386e-22	2.43397	0.787	0.074	4.772e-19	10	S100a9
5.91602e-30	2.25329	0.853	0.117	1.1832e-26	10	Slpi
1.47638e-20	2.24177	0.88	0.61	2.95276e-17	10	Ccl6
4.00779e-32	2.0832	0.84	0.124	8.01557e-29	10	Hdc
6.46216e-20	2.07063	1	0.847	1.29243e-16	10	Egr1
1.51589e-20	1.90645	1	0.804	3.03178e-17	10	Dusp1
8.23587e-11	1.89969	0.707	0.173	1.64717e-07	10	Anxa1
8.78409e-49	1.78475	0.973	0.31	1.75682e-45	10	Ptgs2
1.87003e-09	1.77182	0.667	0.28	3.74007e-06	10	Lilr4b
1.88897e-23	1.61403	1	0.897	3.77793e-20	10	Zfp36
2.96733e-21	1.57662	0.813	0.297	5.93466e-18	10	Lilrb4a
7.46206e-29	1.46492	1	0.681	1.49241e-25	10	Ccl3
2.60751e-44	1.37969	0.92	0.08	5.21502e-41	10	Cxcr2
1.13981e-18	1.37879	0.987	0.625	2.27963e-15	10	Ier2
7.83654e-14	1.34884	0.747	0.177	1.56731e-10	10	Cyp4f18
3.81311e-27	1.32376	1	0.582	7.62622e-24	10	Ier3
1.27923e-44	1.25313	0.987	0.363	2.55846e-41	10	Hcar2
8.06911e-18	1.22028	0.787	0.163	1.61382e-14	10	Emilin2
1.46054e-11	1.21495	1	0.749	2.92108e-08	10	Nfkbia
4.73471e-17	1.49681	1	0.717	9.46942e-14	11	Slc40a1
2.99922e-10	1.46017	1	0.943	5.99845e-07	11	Basp1
2.4529e-15	1.36218	1	0.985	4.9058e-12	11	C1qc
4.90978e-16	1.32837	1	0.988	9.81956e-13	11	C1qa
6.9311e-11	1.32135	1	0.713	1.38622e-07	11	Tnfrsf21
2.19687e-13	1.31902	1	0.934	4.39374e-10	11	Mertk
1.14505e-12	1.24425	1	0.958	2.29011e-09	11	Maf
1.71069e-13	1.23758	1	0.941	3.42138e-10	11	Trf
1.40753e-10	1.23452	1	0.966	2.81505e-07	11	Selenop
5.21794e-12	1.22916	0.839	0.123	1.04359e-08	11	Slpi
2.99397e-12	1.20662	1	0.975	5.98794e-09	11	Cd81
3.46553e-08	1.18846	1	0.836	6.93105e-05	11	Dst
3.31611e-07	1.17498	1	0.931	0.000663221	11	Hexa
5.24595e-07	1.17077	1	0.982	0.00104919	11	Lgmn
3.06953e-12	1.12303	0.968	0.833	6.13906e-09	11	Frmd4b
7.04007e-07	1.1119	1	0.948	0.00140801	11	Hpgds
3.30944e-10	1.10839	1	0.607	6.61888e-07	11	Ctnnd1
2.03979e-09	1.1078	0.968	0.701	4.07959e-06	11	Lst1
3.07744e-23	1.08472	1	0.165	6.15488e-20	11	Vcam1
1.22524e-17	1.07548	0.935	0.245	2.45049e-14	11	Mrc1

## Sheet: GOMono0
ID	Description	GeneRatio	BgRatio	pvalue	p.adjust	qvalue	geneID	Count
GO:0032103	positive regulation of response to external stimulus	32/181	458/28814	3.88321e-24	1.30049e-20	7.72146e-21	Adora3/Aif1/C3ar1/Cadm1/Camk2n1/Ccl2/Ccl3/Ccr5/Cd180/Cd81/Cebpa/Csf1r/Ctsc/Ctss/Cx3cr1/Fcgr1/Fcgr3/Havcr2/Hsp90aa1/Hspb1/Hspd1/Lag3/Lamp1/Lgmn/Ly86/Nfkbia/Nfkbiz/Osm/Pdgfb/Serpine1/Tnf/Trem2	32
GO:0050900	leukocyte migration	27/181	380/28814	1.19248e-20	1.9968e-17	1.18557e-17	Adora3/Aif1/C3ar1/Cadm1/Ccl12/Ccl2/Ccl3/Ccl4/Cd34/Cd81/Cd9/Csf1r/Cx3cr1/Dusp1/F11r/Fcgr3/Gpr183/Icam1/Il1a/Itgam/Lgmn/Lyn/Pdgfb/Ptafr/Serpine1/Tnf/Trem2	27
GO:0031349	positive regulation of defense response	22/181	302/28814	3.20952e-17	3.30974e-14	1.96511e-14	Adora3/Cadm1/Camk2n1/Ccl3/Ccr5/Cd81/Cebpa/Ctsc/Ctss/Fcgr1/Fcgr3/Havcr2/Hsp90aa1/Hspd1/Lag3/Lamp1/Nfkbia/Nfkbiz/Osm/Serpine1/Tnf/Trem2	22
GO:0050729	positive regulation of inflammatory response	17/181	143/28814	3.95311e-17	3.30974e-14	1.96511e-14	Adora3/Camk2n1/Ccl3/Ccr5/Cd81/Cebpa/Ctsc/Ctss/Fcgr1/Fcgr3/Hspd1/Nfkbia/Nfkbiz/Osm/Serpine1/Tnf/Trem2	17
GO:0050727	regulation of inflammatory response	23/181	351/28814	6.04223e-17	4.04709e-14	2.4029e-14	Adora3/Camk2n1/Ccl3/Ccr5/Cd81/Cebpa/Ctsc/Ctss/Cx3cr1/Fcgr1/Fcgr2b/Fcgr3/Hspd1/Lyn/Mgll/Nfkbia/Nfkbiz/Osm/Serpine1/Socs3/Tnf/Trem2/Zfp36	23
GO:0032680	regulation of tumor necrosis factor production	18/181	185/28814	1.69528e-16	9.4625e-14	5.61823e-14	Ccl2/Ccl3/Ccl4/Ccr5/Cd14/Cd33/Cd34/Clec4a2/Cx3cr1/Errfi1/Fcgr3/Havcr2/Hspb1/Hspd1/Il1a/Ptafr/Trem2/Zfp36	18
GO:1903555	regulation of tumor necrosis factor superfamily cytokine production	18/181	188/28814	2.25987e-16	1.08119e-13	6.41939e-14	Ccl2/Ccl3/Ccl4/Ccr5/Cd14/Cd33/Cd34/Clec4a2/Cx3cr1/Errfi1/Fcgr3/Havcr2/Hspb1/Hspd1/Il1a/Ptafr/Trem2/Zfp36	18
GO:0032640	tumor necrosis factor production	18/181	191/28814	2.99734e-16	1.25476e-13	7.44996e-14	Ccl2/Ccl3/Ccl4/Ccr5/Cd14/Cd33/Cd34/Clec4a2/Cx3cr1/Errfi1/Fcgr3/Havcr2/Hspb1/Hspd1/Il1a/Ptafr/Trem2/Zfp36	18
GO:0071706	tumor necrosis factor superfamily cytokine production	18/181	194/28814	3.95612e-16	1.47211e-13	8.74047e-14	Ccl2/Ccl3/Ccl4/Ccr5/Cd14/Cd33/Cd34/Clec4a2/Cx3cr1/Errfi1/Fcgr3/Havcr2/Hspb1/Hspd1/Il1a/Ptafr/Trem2/Zfp36	18
GO:0097529	myeloid leukocyte migration	19/181	230/28814	5.06663e-16	1.69681e-13	1.00746e-13	Aif1/C3ar1/Ccl12/Ccl2/Ccl3/Ccl4/Cd81/Cd9/Csf1r/Cx3cr1/Dusp1/Fcgr3/Il1a/Itgam/Lgmn/Lyn/Pdgfb/Serpine1/Trem2	19
GO:0060326	cell chemotaxis	21/181	314/28814	9.77159e-16	2.975e-13	1.76637e-13	Aif1/C3ar1/Ccl12/Ccl2/Ccl3/Ccl4/Ccr5/Ccrl2/Csf1r/Cx3cr1/Dock4/Dusp1/Egr3/Fcgr3/Gpr183/Hspb1/Itgam/Lgmn/Lyn/Pdgfb/Serpine1	21
GO:1903706	regulation of hemopoiesis	23/181	402/28814	1.14801e-15	3.20391e-13	1.90228e-13	C1qc/Ccl3/Csf1r/Egr3/Fos/Hsp90aa1/Hspa1a/Hspa1b/Hspb1/Itgam/Jun/Lag3/Lyn/Mafb/Nfkbia/Nfkbiz/Sox4/Tmem176a/Tmem176b/Tnf/Trem2/Zfp36/Zfp36l1	23
GO:0071674	mononuclear cell migration	17/181	183/28814	2.63623e-15	6.79134e-13	4.03226e-13	Aif1/C3ar1/Cadm1/Ccl12/Ccl2/Ccl3/Ccl4/Csf1r/Cx3cr1/Dusp1/F11r/Gpr183/Icam1/Lgmn/Lyn/Pdgfb/Serpine1	17
GO:0022407	regulation of cell-cell adhesion	24/181	468/28814	3.02047e-15	7.22541e-13	4.28998e-13	Aif1/Ccl2/Ccr5/Cd81/Cd86/Cd9/Cited2/Egr3/F11r/Havcr2/Hsp90aa1/Hspb1/Hspd1/Icam1/Il1a/Klf4/Lag3/Lyn/Nfkbiz/Ptafr/Serpine2/Sox4/Tnf/Tnfrsf21	24
GO:0007159	leukocyte cell-cell adhesion	22/181	383/28814	4.59609e-15	1.02615e-12	6.09264e-13	Aif1/Ccl2/Cd81/Cd86/Cfh/Cx3cr1/Egr3/F11r/Havcr2/Hsp90aa1/Hspb1/Hspd1/Icam1/Il1a/Itgam/Klf4/Lag3/Nfkbiz/Ptafr/Sox4/Tnf/Tnfrsf21	22
GO:0070371	ERK1 and ERK2 cascade	21/181	349/28814	7.99445e-15	1.67334e-12	9.93521e-13	Atf3/Ccl12/Ccl2/Ccl3/Ccl4/Csf1r/Dusp1/Dusp6/Errfi1/Gpr183/Havcr2/Icam1/Il1a/Jun/Klf4/Lyn/P2ry6/Pdgfb/Trem2/Trf/Zfp36l1	21
GO:0030099	myeloid cell differentiation	22/181	439/28814	7.42911e-14	1.46353e-11	8.68953e-12	C1qc/Ccl3/Cd81/Cebpa/Cited2/Csf1r/Fos/Gpr183/Hhex/Hspa1a/Hspa1b/Itgam/Jun/Klf2/Lyn/Mafb/Nfkbia/Tnf/Trem2/Trf/Zfp36/Zfp36l1	22
GO:0002685	regulation of leukocyte migration	17/181	227/28814	9.43152e-14	1.75479e-11	1.04188e-11	Adora3/Aif1/C3ar1/Ccl12/Ccl2/Cd81/Cd9/Csf1r/Cx3cr1/Dusp1/Icam1/Il1a/Lgmn/Lyn/Ptafr/Serpine1/Trem2	17
GO:0002274	myeloid leukocyte activation	18/181	268/28814	1.12102e-13	1.9428e-11	1.15351e-11	Adora3/Aif1/Anxa3/C1qa/Cd33/Cebpa/Ctsc/Cx3cr1/Fcgr3/Havcr2/Hmox1/Hspd1/Itgam/Jun/Lyn/Ptafr/Tnf/Trem2	18
GO:0002548	monocyte chemotaxis	11/181	60/28814	1.16023e-13	1.9428e-11	1.15351e-11	Aif1/Ccl12/Ccl2/Ccl3/Ccl4/Cx3cr1/Dusp1/Lgmn/Lyn/Pdgfb/Serpine1	11
GO:1902105	regulation of leukocyte differentiation	19/181	323/28814	2.43624e-13	3.88523e-11	2.3068e-11	C1qc/Ccl3/Csf1r/Egr3/Fos/Hsp90aa1/Hspb1/Itgam/Jun/Lag3/Lyn/Mafb/Nfkbiz/Sox4/Tmem176a/Tmem176b/Tnf/Trem2/Zfp36l1	19
GO:0002573	myeloid leukocyte differentiation	17/181	242/28814	2.68338e-13	4.08484e-11	2.42531e-11	C1qc/Ccl3/Cd81/Cebpa/Cited2/Csf1r/Fos/Gpr183/Hhex/Itgam/Jun/Lyn/Mafb/Tnf/Trem2/Trf/Zfp36l1	17
GO:0070372	regulation of ERK1 and ERK2 cascade	19/181	326/28814	2.872e-13	4.18189e-11	2.48294e-11	Atf3/Ccl12/Ccl2/Ccl3/Ccl4/Csf1r/Dusp1/Dusp6/Errfi1/Gpr183/Havcr2/Icam1/Il1a/Jun/Klf4/Lyn/P2ry6/Pdgfb/Trem2	19
GO:0071216	cellular response to biotic stimulus	19/181	340/28814	6.05509e-13	8.15025e-11	4.83909e-11	Ccl12/Ccl2/Cd14/Cd180/Cd68/Cd86/Cfh/Cx3cr1/Ddit3/Fcgr2b/Havcr2/Il1a/Ly86/Lyn/Nfkbia/Serpine1/Tnf/Trem2/Zfp36	19
GO:0002697	regulation of immune effector process	21/181	436/28814	6.08409e-13	8.15025e-11	4.83909e-11	Adora3/Cadm1/Ccl2/Cd81/Cd86/Cfh/Cx3cr1/Fcgr1/Fcgr2b/Fcgr3/Havcr2/Hmox1/Hspd1/Itgam/Lag3/Lamp1/Lyn/Nfkbiz/Ptafr/Tnf/Trem2	21
GO:0070997	neuron death	21/181	438/28814	6.64143e-13	8.55467e-11	5.07922e-11	C1qa/Ccl12/Ccl2/Ccl3/Ccr5/Cd34/Cx3cr1/Ddit3/Egr1/Fcgr2b/Fos/Hmox1/Hspd1/Itgam/Jun/Lgmn/Mt1/Ncf2/Tnf/Tnfrsf21/Trem2	21
GO:0002703	regulation of leukocyte mediated immunity	18/181	304/28814	9.57382e-13	1.18751e-10	7.05066e-11	Adora3/Cadm1/Ccl2/Cd81/Cx3cr1/Fcgr1/Fcgr2b/Fcgr3/Havcr2/Hmox1/Hspd1/Itgam/Lag3/Lamp1/Lyn/Ptafr/Tnf/Trem2	18
GO:0030595	leukocyte chemotaxis	16/181	228/28814	1.40722e-12	1.68313e-10	9.99337e-11	Aif1/C3ar1/Ccl12/Ccl2/Ccl3/Ccl4/Csf1r/Cx3cr1/Dusp1/Fcgr3/Gpr183/Itgam/Lgmn/Lyn/Pdgfb/Serpine1	16
GO:0002237	response to molecule of bacterial origin	20/181	407/28814	1.54865e-12	1.78842e-10	1.06185e-10	Ccl12/Ccl2/Cd14/Cd180/Cd68/Cd86/Cfh/Cx3cr1/Fcgr2b/Havcr2/Il1a/Ly86/Lyn/Ncf2/Nfkbia/Ptafr/Serpine1/Tnf/Trem2/Zfp36	20
GO:0071219	cellular response to molecule of bacterial origin	18/181	314/28814	1.65144e-12	1.84356e-10	1.09459e-10	Ccl12/Ccl2/Cd14/Cd180/Cd68/Cd86/Cfh/Cx3cr1/Fcgr2b/Havcr2/Il1a/Ly86/Lyn/Nfkbia/Serpine1/Tnf/Trem2/Zfp36	18
GO:0034612	response to tumor necrosis factor	15/181	204/28814	3.69393e-12	3.99063e-10	2.36938e-10	Asah1/Ccl12/Ccl2/Ccl3/Ccl4/Cd14/Cebpa/Hspa1a/Hspa1b/Nfe2l2/Nfkbia/Tnf/Tnfrsf21/Zfp36/Zfp36l1	15
GO:0032496	response to lipopolysaccharide	19/181	386/28814	5.6027e-12	5.86358e-10	3.48141e-10	Ccl12/Ccl2/Cd14/Cd180/Cd68/Cd86/Cfh/Cx3cr1/Havcr2/Il1a/Ly86/Lyn/Ncf2/Nfkbia/Ptafr/Serpine1/Tnf/Trem2/Zfp36	19
GO:0001818	negative regulation of cytokine production	17/181	296/28814	6.84356e-12	6.94517e-10	4.1236e-10	Cd33/Cd34/Clec4a2/Cx3cr1/Ddit3/Errfi1/Fcgr2b/Havcr2/Hmox1/Klf2/Klf4/Lag3/Mertk/Tnf/Tnfrsf21/Trem2/Zfp36	17
GO:1903037	regulation of leukocyte cell-cell adhesion	18/181	343/28814	7.22616e-12	7.00655e-10	4.16004e-10	Aif1/Ccl2/Cd81/Cd86/Egr3/Havcr2/Hsp90aa1/Hspb1/Hspd1/Icam1/Il1a/Klf4/Lag3/Nfkbiz/Ptafr/Sox4/Tnf/Tnfrsf21	18
GO:1901214	regulation of neuron death	19/181	392/28814	7.32246e-12	7.00655e-10	4.16004e-10	C1qa/Ccl12/Ccl2/Ccl3/Cd34/Cx3cr1/Ddit3/Egr1/Fcgr2b/Fos/Hmox1/Hspd1/Itgam/Jun/Lgmn/Mt1/Ncf2/Tnf/Trem2	19
GO:0022409	positive regulation of cell-cell adhesion	17/181	298/28814	7.61529e-12	7.08433e-10	4.20622e-10	Aif1/Ccl2/Ccr5/Cd81/Cd86/Cited2/Egr3/F11r/Havcr2/Hsp90aa1/Hspd1/Icam1/Il1a/Nfkbiz/Ptafr/Sox4/Tnf	17
GO:0002683	negative regulation of immune system process	20/181	448/28814	8.84965e-12	8.01013e-10	4.7559e-10	C1qc/Ccl12/Ccl2/Cd68/Cd86/Cx3cr1/Dusp1/Fcgr2b/Havcr2/Hmox1/Hspb1/Lag3/Lyn/Mafb/Mertk/Tmem176a/Tmem176b/Tnf/Tnfrsf21/Trem2	20
GO:0042063	gliogenesis	18/181	350/28814	1.01021e-11	8.90316e-10	5.28613e-10	C1qa/Ccl12/Ccl2/Ccl3/Cd9/Csf1r/Cx3cr1/Egr2/Gpr183/Itgam/Lyn/Pdgfb/Serpine2/Sox4/Tnf/Tnfrsf21/Trem2/Trf	18
GO:0071222	cellular response to lipopolysaccharide	17/181	304/28814	1.04426e-11	8.96727e-10	5.32419e-10	Ccl12/Ccl2/Cd14/Cd180/Cd68/Cd86/Cfh/Cx3cr1/Havcr2/Il1a/Ly86/Lyn/Nfkbia/Serpine1/Tnf/Trem2/Zfp36	17
GO:0098883	synapse pruning	6/181	10/28814	1.1627e-11	9.73467e-10	5.77982e-10	C1qa/C1qb/C1qc/Cx3cr1/Itgam/Trem2	6
GO:0045765	regulation of angiogenesis	17/181	307/28814	1.21962e-11	9.92084e-10	5.89035e-10	Anxa3/C3ar1/Ccl2/Cd34/Cx3cr1/Glul/Hhex/Hk2/Hmox1/Hspb1/Il1a/Klf2/Klf4/Nfe2l2/Rhob/Serpine1/Tnf	17
GO:0045637	regulation of myeloid cell differentiation	15/181	222/28814	1.24418e-11	9.92084e-10	5.89035e-10	C1qc/Ccl3/Csf1r/Fos/Hspa1a/Hspa1b/Itgam/Jun/Lyn/Mafb/Nfkbia/Tnf/Trem2/Zfp36/Zfp36l1	15
GO:0071356	cellular response to tumor necrosis factor	14/181	185/28814	1.34322e-11	1.02853e-09	6.10674e-10	Asah1/Ccl12/Ccl2/Ccl3/Ccl4/Cebpa/Hspa1a/Hspa1b/Nfe2l2/Nfkbia/Tnf/Tnfrsf21/Zfp36/Zfp36l1	14
GO:0002699	positive regulation of immune effector process	17/181	309/28814	1.35131e-11	1.02853e-09	6.10674e-10	Adora3/Cadm1/Ccl2/Cd81/Cd86/Fcgr1/Fcgr3/Hmox1/Hspd1/Itgam/Lag3/Lamp1/Lyn/Nfkbiz/Ptafr/Tnf/Trem2	17
GO:1901342	regulation of vasculature development	17/181	311/28814	1.49609e-11	1.11342e-09	6.61077e-10	Anxa3/C3ar1/Ccl2/Cd34/Cx3cr1/Glul/Hhex/Hk2/Hmox1/Hspb1/Il1a/Klf2/Klf4/Nfe2l2/Rhob/Serpine1/Tnf	17
GO:0002687	positive regulation of leukocyte migration	13/181	157/28814	2.37398e-11	1.72836e-09	1.02619e-09	Adora3/Aif1/C3ar1/Ccl12/Ccl2/Csf1r/Cx3cr1/Icam1/Il1a/Lgmn/Ptafr/Serpine1/Trem2	13
GO:0043618	regulation of transcription from RNA polymerase II promoter in response to stress	9/181	50/28814	2.50284e-11	1.78341e-09	1.05887e-09	Atf3/Cited2/Ddit3/Dnajb1/Egr1/Hmox1/Jun/Klf2/Nfe2l2	9
GO:0048872	homeostasis of number of cells	18/181	372/28814	2.75994e-11	1.92563e-09	1.14332e-09	Ccl2/Cfh/Cited2/Cx3cr1/Fcgr2b/Gpr183/Hmox1/Hspa1a/Hspa1b/Itgam/Klf2/Lyn/Mafb/Mertk/Slc40a1/Sox4/Zfp36/Zfp36l1	18
GO:0045785	positive regulation of cell adhesion	20/181	482/28814	3.28205e-11	2.20431e-09	1.30878e-09	Aif1/Ccl2/Ccr5/Cd81/Cd86/Cited2/Egr3/F11r/Havcr2/Hsp90aa1/Hspd1/Icam1/Il1a/Nfkbiz/Pdgfb/Ptafr/Rin2/Sox4/Tnf/Zfhx3	20
GO:0002366	leukocyte activation involved in immune response	17/181	327/28814	3.29099e-11	2.20431e-09	1.30878e-09	Adora3/Anxa3/Cd180/Cd81/Cx3cr1/Gadd45g/Gpr183/Havcr2/Hmox1/Hspd1/Icam1/Itgam/Lamp1/Lyn/Nfkbiz/Ptafr/Trem2	17
GO:0150146	cell junction disassembly	7/181	21/28814	3.70797e-11	2.4349e-09	1.44569e-09	C1qa/C1qb/C1qc/Cx3cr1/Itgam/Tgfbr1/Trem2	7
GO:0002263	cell activation involved in immune response	17/181	331/28814	3.98051e-11	2.5636e-09	1.5221e-09	Adora3/Anxa3/Cd180/Cd81/Cx3cr1/Gadd45g/Gpr183/Havcr2/Hmox1/Hspd1/Icam1/Itgam/Lamp1/Lyn/Nfkbiz/Ptafr/Trem2	17
GO:0002262	myeloid cell homeostasis	14/181	201/28814	4.09806e-11	2.58951e-09	1.53749e-09	Ccl2/Cfh/Cited2/Fcgr2b/Hmox1/Hspa1a/Hspa1b/Itgam/Klf2/Lyn/Mafb/Mertk/Zfp36/Zfp36l1	14
GO:0042116	macrophage activation	11/181	102/28814	4.80305e-11	2.97878e-09	1.76861e-09	Aif1/C1qa/Cebpa/Ctsc/Cx3cr1/Havcr2/Hspd1/Itgam/Jun/Tnf/Trem2	11
GO:1903131	mononuclear cell differentiation	20/181	495/28814	5.26632e-11	3.20671e-09	1.90394e-09	Ctsl/Egr1/Egr3/Gadd45g/Gpr183/Hhex/Hsp90aa1/Hspb1/Il1a/Jun/Lag3/Lyn/Mafb/Mertk/Nfkbiz/Sox4/Tmem176a/Tmem176b/Trem2/Zfp36l1	20
GO:0043620	regulation of DNA-templated transcription in response to stress	9/181	55/28814	6.18315e-11	3.69774e-09	2.19548e-09	Atf3/Cited2/Ddit3/Dnajb1/Egr1/Hmox1/Jun/Klf2/Nfe2l2	9
GO:0032760	positive regulation of tumor necrosis factor production	11/181	110/28814	1.10065e-10	6.46679e-09	3.83956e-09	Ccl2/Ccl3/Ccl4/Ccr5/Cd14/Fcgr3/Havcr2/Hspb1/Hspd1/Il1a/Ptafr	11
GO:1903557	positive regulation of tumor necrosis factor superfamily cytokine production	11/181	112/28814	1.34017e-10	7.73832e-09	4.59452e-09	Ccl2/Ccl3/Ccl4/Ccr5/Cd14/Fcgr3/Havcr2/Hspb1/Hspd1/Il1a/Ptafr	11
GO:0031663	lipopolysaccharide-mediated signaling pathway	9/181	62/28814	1.8998e-10	1.07838e-08	6.40273e-09	Ccl12/Ccl2/Cd14/Cd180/Ly86/Lyn/Nfkbia/Tnf/Trem2	9
GO:0001774	microglial cell activation	8/181	42/28814	2.04124e-10	1.13535e-08	6.741e-09	Aif1/C1qa/Ctsc/Cx3cr1/Itgam/Jun/Tnf/Trem2	8
GO:0051402	neuron apoptotic process	16/181	318/28814	2.06798e-10	1.13535e-08	6.741e-09	Ccl12/Ccl2/Ccl3/Cx3cr1/Ddit3/Egr1/Hmox1/Hspd1/Itgam/Jun/Lgmn/Mt1/Ncf2/Tnf/Tnfrsf21/Trem2	16
GO:1905517	macrophage migration	9/181	63/28814	2.20454e-10	1.19081e-08	7.07025e-09	C3ar1/Ccl12/Ccl2/Ccl3/Cd81/Cd9/Csf1r/Cx3cr1/Trem2	9
GO:0050920	regulation of chemotaxis	14/181	230/28814	2.45172e-10	1.3033e-08	7.73817e-09	Aif1/C3ar1/Ccl12/Ccl2/Csf1r/Cx3cr1/Dusp1/Gpr183/Hspb1/Lgmn/Lyn/Pdgfb/Serpine1/Trem2	14
GO:0043523	regulation of neuron apoptotic process	15/181	283/28814	3.78953e-10	1.98299e-08	1.17737e-08	Ccl12/Ccl2/Ccl3/Cx3cr1/Ddit3/Egr1/Hmox1/Hspd1/Itgam/Jun/Lgmn/Mt1/Ncf2/Tnf/Trem2	15
GO:0002269	leukocyte activation involved in inflammatory response	8/181	46/28814	4.41716e-10	2.27586e-08	1.35126e-08	Aif1/C1qa/Ctsc/Cx3cr1/Itgam/Jun/Tnf/Trem2	8
GO:0090025	regulation of monocyte chemotaxis	7/181	30/28814	6.18976e-10	3.14084e-08	1.86483e-08	Aif1/Ccl2/Cx3cr1/Dusp1/Lgmn/Lyn/Serpine1	7
GO:1903039	positive regulation of leukocyte cell-cell adhesion	14/181	248/28814	6.57787e-10	3.28795e-08	1.95217e-08	Aif1/Ccl2/Cd81/Cd86/Egr3/Havcr2/Hsp90aa1/Hspd1/Icam1/Il1a/Nfkbiz/Ptafr/Sox4/Tnf	14
GO:0061900	glial cell activation	8/181	49/28814	7.51288e-10	3.70009e-08	2.19688e-08	Aif1/C1qa/Ctsc/Cx3cr1/Itgam/Jun/Tnf/Trem2	8
GO:0007596	blood coagulation	12/181	172/28814	1.03334e-09	5.01546e-08	2.97786e-08	Cd34/Cd9/Cfh/Entpd1/F11r/Lyn/Mertk/Nfe2l2/Pdgfb/Plek/Serpine1/Serpine2	12
GO:0033002	muscle cell proliferation	14/181	259/28814	1.15615e-09	5.53135e-08	3.28416e-08	Aif1/C3ar1/Cited2/Ddit3/Egr1/Hmox1/Hpgd/Jun/Klf4/P2ry6/Pdgfb/Ptafr/Tgfbr1/Tnf	14
GO:0007599	hemostasis	12/181	175/28814	1.25973e-09	5.85373e-08	3.47557e-08	Cd34/Cd9/Cfh/Entpd1/F11r/Lyn/Mertk/Nfe2l2/Pdgfb/Plek/Serpine1/Serpine2	12
GO:0050817	coagulation	12/181	175/28814	1.25973e-09	5.85373e-08	3.47557e-08	Cd34/Cd9/Cfh/Entpd1/F11r/Lyn/Mertk/Nfe2l2/Pdgfb/Plek/Serpine1/Serpine2	12
GO:0002761	regulation of myeloid leukocyte differentiation	11/181	138/28814	1.27597e-09	5.85373e-08	3.47557e-08	C1qc/Ccl3/Csf1r/Fos/Itgam/Jun/Lyn/Mafb/Tnf/Trem2/Zfp36l1	11
GO:0010631	epithelial cell migration	15/181	313/28814	1.51404e-09	6.85208e-08	4.06832e-08	Anxa3/Egr3/Glul/Hmox1/Hspb1/Jun/Klf4/Lgmn/Nfe2l2/Pdgfb/Rhob/Rin2/Serpine1/Tgfbr1/Tnf	15
GO:0048661	positive regulation of smooth muscle cell proliferation	10/181	107/28814	1.54694e-09	6.9076e-08	4.10129e-08	Aif1/C3ar1/Egr1/Hmox1/Hpgd/Jun/P2ry6/Pdgfb/Ptafr/Tnf	10
GO:0051271	negative regulation of cellular component movement	15/181	314/28814	1.58138e-09	6.9685e-08	4.13745e-08	Adora3/Aif1/Ccl12/Ccl2/Ccr5/Cd9/Cited2/Cx3cr1/Dusp1/Klf4/Nfe2l2/Pdgfb/Rhob/Serpine1/Tnf	15
GO:0090132	epithelium migration	15/181	315/28814	1.65146e-09	7.18277e-08	4.26466e-08	Anxa3/Egr3/Glul/Hmox1/Hspb1/Jun/Klf4/Lgmn/Nfe2l2/Pdgfb/Rhob/Rin2/Serpine1/Tgfbr1/Tnf	15
GO:0070661	leukocyte proliferation	16/181	368/28814	1.71938e-09	7.3823e-08	4.38314e-08	Aif1/Ccl12/Cd180/Cd81/Cd86/Csf1r/Fcgr2b/Gpr183/Havcr2/Hhex/Hspd1/Il1a/Itgam/Lyn/Tnfrsf21/Trem2	16
GO:0090130	tissue migration	15/181	317/28814	1.8002e-09	7.63148e-08	4.53108e-08	Anxa3/Egr3/Glul/Hmox1/Hspb1/Jun/Klf4/Lgmn/Nfe2l2/Pdgfb/Rhob/Rin2/Serpine1/Tgfbr1/Tnf	15
GO:0050866	negative regulation of cell activation	13/181	225/28814	2.06535e-09	8.56949e-08	5.08801e-08	Cd86/Cd9/Fcgr2b/Havcr2/Hmox1/Hspb1/Lag3/Lyn/Mertk/Pdgfb/Serpine2/Tnfrsf21/Trem2	13
GO:0045766	positive regulation of angiogenesis	12/181	183/28814	2.09823e-09	8.56949e-08	5.08801e-08	Anxa3/C3ar1/Cd34/Cx3cr1/Hk2/Hmox1/Hspb1/Il1a/Klf4/Nfe2l2/Rhob/Serpine1	12
GO:1904018	positive regulation of vasculature development	12/181	183/28814	2.09823e-09	8.56949e-08	5.08801e-08	Anxa3/C3ar1/Cd34/Cx3cr1/Hk2/Hmox1/Hspb1/Il1a/Klf4/Nfe2l2/Rhob/Serpine1	12
GO:0042060	wound healing	16/181	374/28814	2.16741e-09	8.74536e-08	5.19244e-08	Ccl2/Cd34/Cd9/Cfh/Entpd1/F11r/Hmox1/Il1a/Lyn/Mertk/Nfe2l2/Pdgfb/Plek/Serpine1/Serpine2/Tnf	16
GO:0070374	positive regulation of ERK1 and ERK2 cascade	13/181	227/28814	2.2994e-09	9.16749e-08	5.44307e-08	Ccl12/Ccl2/Ccl3/Ccl4/Csf1r/Gpr183/Havcr2/Icam1/Il1a/Jun/P2ry6/Pdgfb/Trem2	13
GO:0043542	endothelial cell migration	13/181	228/28814	2.42522e-09	9.55537e-08	5.67336e-08	Anxa3/Egr3/Glul/Hmox1/Hspb1/Klf4/Lgmn/Nfe2l2/Pdgfb/Rhob/Rin2/Tgfbr1/Tnf	13
GO:0045639	positive regulation of myeloid cell differentiation	10/181	113/28814	2.64628e-09	1.03051e-07	6.11852e-08	Ccl3/Csf1r/Fos/Hspa1a/Hspa1b/Itgam/Jun/Tnf/Trem2/Zfp36l1	10
GO:0048659	smooth muscle cell proliferation	12/181	188/28814	2.85032e-09	1.09721e-07	6.51452e-08	Aif1/C3ar1/Ddit3/Egr1/Hmox1/Hpgd/Jun/Klf4/P2ry6/Pdgfb/Ptafr/Tnf	12
GO:1902107	positive regulation of leukocyte differentiation	12/181	189/28814	3.02708e-09	1.13907e-07	6.76305e-08	Ccl3/Csf1r/Egr3/Fos/Hsp90aa1/Itgam/Jun/Nfkbiz/Sox4/Tnf/Trem2/Zfp36l1	12
GO:1903708	positive regulation of hemopoiesis	12/181	189/28814	3.02708e-09	1.13907e-07	6.76305e-08	Ccl3/Csf1r/Egr3/Fos/Hsp90aa1/Itgam/Jun/Nfkbiz/Sox4/Tnf/Trem2/Zfp36l1	12
GO:0002705	positive regulation of leukocyte mediated immunity	12/181	190/28814	3.21366e-09	1.19584e-07	7.10012e-08	Cadm1/Ccl2/Cd81/Fcgr1/Fcgr3/Hspd1/Itgam/Lag3/Lamp1/Ptafr/Tnf/Trem2	12
GO:0032652	regulation of interleukin-1 production	10/181	116/28814	3.42081e-09	1.25893e-07	7.47474e-08	Ccl3/Ccr5/Cd33/Cx3cr1/Egr1/Errfi1/Havcr2/Hspb1/Tnf/Trem2	10
GO:0071675	regulation of mononuclear cell migration	10/181	118/28814	4.04294e-09	1.47172e-07	8.73811e-08	Aif1/C3ar1/Ccl12/Ccl2/Csf1r/Cx3cr1/Dusp1/Lgmn/Lyn/Serpine1	10
GO:0010632	regulation of epithelial cell migration	13/181	241/28814	4.73646e-09	1.70563e-07	1.0127e-07	Anxa3/Glul/Hmox1/Hspb1/Jun/Klf4/Lgmn/Nfe2l2/Pdgfb/Rhob/Rin2/Serpine1/Tnf	13
GO:0030336	negative regulation of cell migration	14/181	292/28814	5.39654e-09	1.92266e-07	1.14155e-07	Adora3/Aif1/Ccl12/Ccl2/Ccr5/Cited2/Cx3cr1/Dusp1/Klf4/Nfe2l2/Pdgfb/Rhob/Serpine1/Tnf	14
GO:0032612	interleukin-1 production	10/181	122/28814	5.59533e-09	1.9725e-07	1.17114e-07	Ccl3/Ccr5/Cd33/Cx3cr1/Egr1/Errfi1/Havcr2/Hspb1/Tnf/Trem2	10
GO:0032102	negative regulation of response to external stimulus	16/181	403/28814	6.26303e-09	2.18489e-07	1.29724e-07	Aif1/Ccl12/Ccl2/Cd34/Cd9/Cx3cr1/Dusp1/Fcgr2b/Havcr2/Pdgfb/Serpine1/Serpine2/Socs3/Tnf/Trem2/Zfp36	16
GO:2001233	regulation of apoptotic signaling pathway	16/181	406/28814	6.95385e-09	2.40087e-07	1.42548e-07	Atf3/Ctsc/Cx3cr1/Ddit3/Hmox1/Hspa1a/Hspa1b/Hspb1/Icam1/Nfe2l2/Osm/Serinc3/Serpine1/Tgfbr1/Tnf/Trem2	16
GO:0030168	platelet activation	9/181	93/28814	7.62389e-09	2.56345e-07	1.52201e-07	Cd9/Cfh/Entpd1/F11r/Lyn/Mertk/Pdgfb/Plek/Serpine2	9
GO:1904035	regulation of epithelial cell apoptotic process	9/181	93/28814	7.62389e-09	2.56345e-07	1.52201e-07	Ccl12/Ccl2/Hmox1/Icam1/Nfe2l2/Serpine1/Tnf/Zfp36/Zfp36l1	9
GO:0002688	regulation of leukocyte chemotaxis	10/181	126/28814	7.65437e-09	2.56345e-07	1.52201e-07	Aif1/C3ar1/Ccl12/Ccl2/Csf1r/Cx3cr1/Dusp1/Lgmn/Lyn/Serpine1	10
GO:0032651	regulation of interleukin-1 beta production	9/181	95/28814	9.21383e-09	3.05516e-07	1.81396e-07	Ccl3/Ccr5/Cd33/Cx3cr1/Egr1/Errfi1/Hspb1/Tnf/Trem2	9
GO:2000146	negative regulation of cell motility	14/181	305/28814	9.38026e-09	3.07985e-07	1.82862e-07	Adora3/Aif1/Ccl12/Ccl2/Ccr5/Cited2/Cx3cr1/Dusp1/Klf4/Nfe2l2/Pdgfb/Rhob/Serpine1/Tnf	14
GO:0150076	neuroinflammatory response	8/181	67/28814	9.86938e-09	3.20899e-07	1.90529e-07	Aif1/C1qa/Ctsc/Cx3cr1/Itgam/Jun/Tnf/Trem2	8
GO:1901216	positive regulation of neuron death	10/181	131/28814	1.11537e-08	3.59169e-07	2.13251e-07	C1qa/Ccl3/Ddit3/Egr1/Fcgr2b/Fos/Itgam/Jun/Ncf2/Tnf	10
GO:0019221	cytokine-mediated signaling pathway	16/181	421/28814	1.15779e-08	3.6928e-07	2.19255e-07	Ccl12/Ccl2/Ccl3/Ccl4/Cebpa/Csf1r/Cx3cr1/Egr1/Hspa1a/Hspa1b/Il1a/Nfkbia/Osm/Pdgfb/Tnf/Trem2	16
GO:1905521	regulation of macrophage migration	7/181	45/28814	1.27449e-08	4.02666e-07	2.39077e-07	C3ar1/Ccl2/Cd81/Cd9/Csf1r/Cx3cr1/Trem2	7
GO:0009408	response to heat	9/181	99/28814	1.32853e-08	4.15816e-07	2.46885e-07	Ccl2/Cd34/Hmox1/Hsp90aa1/Hspa1a/Hspa1b/Hspb1/Il1a/Osm	9
GO:0002460	adaptive immune response based on somatic recombination of immune receptors built from immunoglobulin superfamily domains	17/181	486/28814	1.34646e-08	4.17528e-07	2.47901e-07	C1qa/C1qb/C1qc/C3ar1/Cd81/Cfh/Ctsc/Fcgr1/Fcgr2b/Fcgr3/Gadd45g/Havcr2/Hspd1/Icam1/Nfkbiz/Tnf/Trem2	17
GO:0002449	lymphocyte mediated immunity	17/181	488/28814	1.42991e-08	4.39337e-07	2.6085e-07	C1qa/C1qb/C1qc/Cadm1/Cd81/Cfh/Ctsc/Fcgr1/Fcgr2b/Fcgr3/Havcr2/Hspd1/Icam1/Lag3/Lamp1/Tnf/Trem2	17
GO:0010594	regulation of endothelial cell migration	11/181	174/28814	1.46564e-08	4.46219e-07	2.64936e-07	Anxa3/Glul/Hmox1/Hspb1/Klf4/Lgmn/Nfe2l2/Pdgfb/Rhob/Rin2/Tnf	11
GO:0002763	positive regulation of myeloid leukocyte differentiation	8/181	71/28814	1.57585e-08	4.74121e-07	2.81503e-07	Ccl3/Csf1r/Fos/Itgam/Jun/Tnf/Trem2/Zfp36l1	8
GO:0032611	interleukin-1 beta production	9/181	101/28814	1.5856e-08	4.74121e-07	2.81503e-07	Ccl3/Ccr5/Cd33/Cx3cr1/Egr1/Errfi1/Hspb1/Tnf/Trem2	9
GO:0002221	pattern recognition receptor signaling pathway	11/181	177/28814	1.75007e-08	5.18033e-07	3.07575e-07	Cd14/Cd180/Cd86/Havcr2/Hspa1a/Hspa1b/Hspd1/Lyn/Nfkbia/Slc15a3/Trem2	11
GO:0045428	regulation of nitric oxide biosynthetic process	8/181	72/28814	1.76339e-08	5.18033e-07	3.07575e-07	Aif1/Cd34/Cx3cr1/Hsp90aa1/Icam1/Klf2/Klf4/Tnf	8
GO:0048660	regulation of smooth muscle cell proliferation	11/181	180/28814	2.08272e-08	6.06525e-07	3.60116e-07	Aif1/C3ar1/Egr1/Hmox1/Hpgd/Jun/Klf4/P2ry6/Pdgfb/Ptafr/Tnf	11
GO:0002886	regulation of myeloid leukocyte mediated immunity	8/181	75/28814	2.4461e-08	7.06206e-07	4.193e-07	Adora3/Cx3cr1/Fcgr1/Fcgr3/Hmox1/Itgam/Lyn/Ptafr	8
GO:0080164	regulation of nitric oxide metabolic process	8/181	76/28814	2.71932e-08	7.78376e-07	4.6215e-07	Aif1/Cd34/Cx3cr1/Hsp90aa1/Icam1/Klf2/Klf4/Tnf	8
GO:0072676	lymphocyte migration	9/181	108/28814	2.86013e-08	8.11743e-07	4.81961e-07	Aif1/Cadm1/Ccl12/Ccl2/Ccl3/Ccl4/F11r/Gpr183/Icam1	9
GO:0002437	inflammatory response to antigenic stimulus	8/181	77/28814	3.01845e-08	8.49477e-07	5.04365e-07	Cd68/Cd81/Fcgr1/Fcgr2b/Fcgr3/Icam1/Tnf/Trem2	8
GO:0001667	ameboidal-type cell migration	16/181	452/28814	3.11091e-08	8.68203e-07	5.15483e-07	Anxa3/Egr3/Glul/Hmox1/Hspb1/Jun/Klf4/Lgmn/Nfe2l2/Pdgfb/Rhob/Rin2/Serpine1/Tgfbr1/Tnf/Zfand5	16
GO:0032677	regulation of interleukin-8 production	8/181	78/28814	3.3455e-08	9.25958e-07	5.49774e-07	Cd14/Cd33/Ddit3/Hspa1a/Hspa1b/Klf4/Serpine1/Tnf	8
GO:0040013	negative regulation of locomotion	14/181	340/28814	3.66286e-08	1.00549e-06	5.96993e-07	Adora3/Aif1/Ccl12/Ccl2/Ccr5/Cited2/Cx3cr1/Dusp1/Klf4/Nfe2l2/Pdgfb/Rhob/Serpine1/Tnf	14
GO:0032637	interleukin-8 production	8/181	79/28814	3.70264e-08	1.00814e-06	5.9857e-07	Cd14/Cd33/Ddit3/Hspa1a/Hspa1b/Klf4/Serpine1/Tnf	8
GO:0050921	positive regulation of chemotaxis	10/181	151/28814	4.34778e-08	1.17425e-06	6.97195e-07	Aif1/C3ar1/Ccl2/Csf1r/Cx3cr1/Hspb1/Lgmn/Pdgfb/Serpine1/Trem2	10
GO:0050863	regulation of T cell activation	14/181	348/28814	4.88746e-08	1.30945e-06	7.77466e-07	Aif1/Ccl2/Cd81/Cd86/Egr3/Havcr2/Hsp90aa1/Hspb1/Hspd1/Il1a/Lag3/Nfkbiz/Sox4/Tnfrsf21	14
GO:0045123	cellular extravasation	8/181	82/28814	4.97805e-08	1.32313e-06	7.85591e-07	Ccl2/Cx3cr1/F11r/Icam1/Il1a/Itgam/Ptafr/Tnf	8
GO:0010634	positive regulation of epithelial cell migration	10/181	156/28814	5.92037e-08	1.56121e-06	9.26943e-07	Anxa3/Hmox1/Hspb1/Jun/Lgmn/Nfe2l2/Pdgfb/Rhob/Rin2/Serpine1	10
GO:0006809	nitric oxide biosynthetic process	8/181	84/28814	6.02428e-08	1.5762e-06	9.35845e-07	Aif1/Cd34/Cx3cr1/Hsp90aa1/Icam1/Klf2/Klf4/Tnf	8
GO:0002275	myeloid cell activation involved in immune response	9/181	119/28814	6.66672e-08	1.71745e-06	1.01971e-06	Adora3/Anxa3/Cx3cr1/Havcr2/Hmox1/Itgam/Lyn/Ptafr/Trem2	9
GO:0030316	osteoclast differentiation	9/181	119/28814	6.66672e-08	1.71745e-06	1.01971e-06	Ccl3/Cd81/Csf1r/Fos/Gpr183/Mafb/Tnf/Trem2/Trf	9
GO:0030217	T cell differentiation	13/181	302/28814	6.83419e-08	1.74715e-06	1.03735e-06	Ctsl/Egr1/Egr3/Gadd45g/Gpr183/Hsp90aa1/Hspb1/Il1a/Lag3/Mafb/Nfkbiz/Sox4/Zfp36l1	13
GO:0014812	muscle cell migration	9/181	120/28814	7.16865e-08	1.81877e-06	1.07987e-06	Aif1/Ddit3/Dock4/Egr1/Nfe2l2/P2ry6/Pdgfb/Plekho1/Serpine1	9
GO:1904019	epithelial cell apoptotic process	9/181	121/28814	7.7032e-08	1.9397e-06	1.15167e-06	Ccl12/Ccl2/Hmox1/Icam1/Nfe2l2/Serpine1/Tnf/Zfp36/Zfp36l1	9
GO:0043491	protein kinase B signaling	11/181	208/28814	9.16241e-08	2.28992e-06	1.35961e-06	Ccl12/Ccl2/Cx3cr1/Ddit3/Hsp90aa1/Klf4/Mertk/Osm/Tgfbr1/Tnf/Zfp36l1	11
GO:0046209	nitric oxide metabolic process	8/181	90/28814	1.03741e-07	2.57355e-06	1.52801e-06	Aif1/Cd34/Cx3cr1/Hsp90aa1/Icam1/Klf2/Klf4/Tnf	8
GO:0001906	cell killing	12/181	261/28814	1.08847e-07	2.68037e-06	1.59143e-06	Cadm1/Ccl12/Ccl2/Cfh/Ctsc/Cx3cr1/Fcgr1/Fcgr3/Havcr2/Itgam/Lag3/Lamp1	12
GO:0050878	regulation of body fluid levels	14/181	373/28814	1.14731e-07	2.80464e-06	1.66522e-06	Adora3/Cd34/Cd9/Cfh/Entpd1/F11r/Klf4/Lyn/Mertk/Nfe2l2/Pdgfb/Plek/Serpine1/Serpine2	14
GO:2001057	reactive nitrogen species metabolic process	8/181	92/28814	1.2325e-07	2.99105e-06	1.77589e-06	Aif1/Cd34/Cx3cr1/Hsp90aa1/Icam1/Klf2/Klf4/Tnf	8
GO:0019882	antigen processing and presentation	9/181	128/28814	1.25189e-07	3.00823e-06	1.78609e-06	Cd68/Clec4a2/Ctsl/Ctss/Fcgr1/Fcgr2b/Fcgr3/Icam1/Trem2	9
GO:0071248	cellular response to metal ion	10/181	169/28814	1.25755e-07	3.00823e-06	1.78609e-06	Cebpa/Fos/Fosb/Hmox1/Jun/Lgmn/Mt1/Nfe2l2/Slc40a1/Trf	10
GO:0070663	regulation of leukocyte proliferation	12/181	269/28814	1.50894e-07	3.58399e-06	2.12794e-06	Aif1/Ccl12/Cd81/Cd86/Csf1r/Fcgr2b/Gpr183/Havcr2/Hhex/Il1a/Lyn/Tnfrsf21	12
GO:0048017	inositol lipid-mediated signaling	10/181	173/28814	1.56502e-07	3.69102e-06	2.19149e-06	Adap2/Adora3/Csf1r/Klf4/Osm/Pdgfb/Ptafr/Serpine2/Trem2/Zfp36l1	10
GO:0008347	glial cell migration	7/181	64/28814	1.57799e-07	3.6956e-06	2.19421e-06	Ccl12/Ccl2/Ccl3/Cd9/Cx3cr1/Gpr183/Trem2	7
GO:0002444	myeloid leukocyte mediated immunity	9/181	132/28814	1.63073e-07	3.79257e-06	2.25179e-06	Adora3/Anxa3/Cx3cr1/Fcgr1/Fcgr3/Hmox1/Itgam/Lyn/Ptafr	9
GO:0030098	lymphocyte differentiation	15/181	447/28814	1.69877e-07	3.92356e-06	2.32956e-06	Ctsl/Egr1/Egr3/Gadd45g/Gpr183/Hhex/Hsp90aa1/Hspb1/Il1a/Lag3/Mafb/Mertk/Nfkbiz/Sox4/Zfp36l1	15
GO:0042026	protein refolding	5/181	21/28814	1.73556e-07	3.96908e-06	2.35658e-06	Hsp90aa1/Hspa1a/Hspa1b/Hspb1/Hspd1	5
GO:0001909	leukocyte mediated cytotoxicity	10/181	175/28814	1.74217e-07	3.96908e-06	2.35658e-06	Cadm1/Ccl2/Ctsc/Cx3cr1/Fcgr1/Fcgr3/Havcr2/Itgam/Lag3/Lamp1	10
GO:0002861	regulation of inflammatory response to antigenic stimulus	6/181	40/28814	1.81752e-07	4.11275e-06	2.44189e-06	Cd81/Fcgr1/Fcgr2b/Fcgr3/Tnf/Trem2	6
GO:0050870	positive regulation of T cell activation	11/181	223/28814	1.85089e-07	4.16014e-06	2.47003e-06	Aif1/Ccl2/Cd81/Cd86/Egr3/Havcr2/Hsp90aa1/Hspd1/Il1a/Nfkbiz/Sox4	11
GO:1990874	vascular associated smooth muscle cell proliferation	7/181	67/28814	2.17433e-07	4.85454e-06	2.88232e-06	Ddit3/Hmox1/Hpgd/Jun/P2ry6/Pdgfb/Tnf	7
GO:0090026	positive regulation of monocyte chemotaxis	5/181	22/28814	2.2346e-07	4.9335e-06	2.9292e-06	Aif1/Ccl2/Cx3cr1/Lgmn/Serpine1	5
GO:0010563	negative regulation of phosphorus metabolic process	15/181	457/28814	2.25388e-07	4.9335e-06	2.9292e-06	Camk2n1/Dusp1/Dusp6/Entpd1/Errfi1/Gadd45g/Hhex/Hspb1/Jun/Lyn/Pdgfb/Plek/Rgs2/Socs3/Tnf	15
GO:0045936	negative regulation of phosphate metabolic process	15/181	457/28814	2.25388e-07	4.9335e-06	2.9292e-06	Camk2n1/Dusp1/Dusp6/Entpd1/Errfi1/Gadd45g/Hhex/Hspb1/Jun/Lyn/Pdgfb/Plek/Rgs2/Socs3/Tnf	15
GO:0032943	mononuclear cell proliferation	13/181	339/28814	2.58503e-07	5.62159e-06	3.33774e-06	Aif1/Cd180/Cd81/Cd86/Csf1r/Fcgr2b/Gpr183/Havcr2/Hspd1/Il1a/Itgam/Lyn/Tnfrsf21	13
GO:0002706	regulation of lymphocyte mediated immunity	11/181	232/28814	2.7512e-07	5.94436e-06	3.52938e-06	Cadm1/Cd81/Fcgr1/Fcgr2b/Fcgr3/Havcr2/Hspd1/Lag3/Lamp1/Tnf/Trem2	11
GO:1902895	positive regulation of miRNA transcription	7/181	71/28814	3.25554e-07	6.98898e-06	4.14961e-06	Egr1/Fos/Jun/Klf4/Pdgfb/Tgfbr1/Tnf	7
GO:2001237	negative regulation of extrinsic apoptotic signaling pathway	8/181	105/28814	3.44457e-07	7.34769e-06	4.36259e-06	Cx3cr1/Hmox1/Hspa1a/Hspa1b/Icam1/Serpine1/Tgfbr1/Tnf	8
GO:1990868	response to chemokine	7/181	72/28814	3.58715e-07	7.55557e-06	4.48601e-06	Ccl12/Ccl2/Ccl3/Ccl4/Cx3cr1/Dusp1/Trem2	7
GO:1990869	cellular response to chemokine	7/181	72/28814	3.58715e-07	7.55557e-06	4.48601e-06	Ccl12/Ccl2/Ccl3/Ccl4/Cx3cr1/Dusp1/Trem2	7
GO:0014909	smooth muscle cell migration	8/181	106/28814	3.70595e-07	7.75701e-06	4.60562e-06	Aif1/Ddit3/Dock4/Egr1/Nfe2l2/P2ry6/Pdgfb/Serpine1	8
GO:0010038	response to metal ion	12/181	295/28814	4.05418e-07	8.4332e-06	5.00709e-06	Cebpa/Fos/Fosb/Gatm/Hmox1/Il1a/Jun/Lgmn/Mt1/Nfe2l2/Slc40a1/Trf	12
GO:0010595	positive regulation of endothelial cell migration	8/181	109/28814	4.59441e-07	9.49796e-06	5.63928e-06	Anxa3/Hmox1/Hspb1/Lgmn/Nfe2l2/Pdgfb/Rhob/Rin2	8
GO:0010543	regulation of platelet activation	6/181	47/28814	4.90246e-07	1.00726e-05	5.98046e-06	Cd9/F11r/Lyn/Pdgfb/Plek/Serpine2	6
GO:0032642	regulation of chemokine production	8/181	111/28814	5.28296e-07	1.07882e-05	6.40534e-06	Aif1/Csf1r/Egr1/Havcr2/Il1a/Klf4/Tnf/Trem2	8
GO:0048246	macrophage chemotaxis	6/181	48/28814	5.57374e-07	1.1313e-05	6.71693e-06	C3ar1/Ccl12/Ccl2/Ccl3/Csf1r/Cx3cr1	6
GO:0022411	cellular component disassembly	14/181	427/28814	5.86095e-07	1.18243e-05	7.0205e-06	C1qa/C1qb/C1qc/Ctss/Cx3cr1/Fscn1/Hk2/Itgam/Lamp2/Plek/Sgk1/Tgfbr1/Tnf/Trem2	14
GO:0045429	positive regulation of nitric oxide biosynthetic process	6/181	49/28814	6.31851e-07	1.26711e-05	7.52327e-06	Aif1/Hsp90aa1/Icam1/Klf2/Klf4/Tnf	6
GO:0048002	antigen processing and presentation of peptide antigen	7/181	79/28814	6.80264e-07	1.35607e-05	8.0515e-06	Clec4a2/Ctsl/Ctss/Fcgr1/Fcgr2b/Fcgr3/Trem2	7
GO:0043547	positive regulation of GTPase activity	11/181	256/28814	7.29993e-07	1.4466e-05	8.58896e-06	Adap2/Ccl12/Ccl2/Ccl3/Ccl4/F11r/Icam1/Pkp4/Rasgrp3/Rgs1/Rgs10	11
GO:0071347	cellular response to interleukin-1	7/181	80/28814	7.41571e-07	1.4609e-05	8.67386e-06	Ccl12/Ccl2/Ccl3/Ccl4/Egr1/Il1a/Serpine1	7
GO:0051090	regulation of DNA-binding transcription factor activity	14/181	436/28814	7.50743e-07	1.47031e-05	8.72978e-06	Adora3/Anxa3/Cx3cr1/Ddit3/Fcgr2b/Havcr2/Hmox1/Hspa1a/Hspa1b/Icam1/Ifrd1/Klf4/Nfkbia/Tnf	14
GO:0097530	granulocyte migration	9/181	159/28814	7.90267e-07	1.53872e-05	9.13595e-06	C3ar1/Ccl12/Ccl2/Ccl3/Ccl4/Csf1r/Fcgr3/Il1a/Itgam	9
GO:1904407	positive regulation of nitric oxide metabolic process	6/181	51/28814	8.05325e-07	1.55898e-05	9.25622e-06	Aif1/Hsp90aa1/Icam1/Klf2/Klf4/Tnf	6
GO:0006986	response to unfolded protein	8/181	118/28814	8.43224e-07	1.61369e-05	9.58106e-06	Atf3/Ddit3/Hsp90aa1/Hspa1a/Hspa1b/Hspb1/Hspd1/Nfe2l2	8
GO:0032602	chemokine production	8/181	118/28814	8.43224e-07	1.61369e-05	9.58106e-06	Aif1/Csf1r/Egr1/Havcr2/Il1a/Klf4/Tnf/Trem2	8
GO:0034101	erythrocyte homeostasis	9/181	161/28814	8.77481e-07	1.66971e-05	9.91364e-06	Cited2/Hmox1/Hspa1a/Hspa1b/Klf2/Lyn/Mafb/Zfp36/Zfp36l1	9
GO:0045646	regulation of erythrocyte differentiation	6/181	52/28814	9.05645e-07	1.70393e-05	1.01169e-05	Hspa1a/Hspa1b/Lyn/Mafb/Zfp36/Zfp36l1	6
GO:0061756	leukocyte adhesion to vascular endothelial cell	6/181	52/28814	9.05645e-07	1.70393e-05	1.01169e-05	Cx3cr1/Icam1/Itgam/Klf4/Ptafr/Tnf	6
GO:2000351	regulation of endothelial cell apoptotic process	6/181	53/28814	1.01596e-06	1.90081e-05	1.12858e-05	Ccl12/Ccl2/Icam1/Nfe2l2/Serpine1/Tnf	6
GO:0006898	receptor-mediated endocytosis	11/181	266/28814	1.06288e-06	1.97754e-05	1.17414e-05	Bmp2k/Cd14/Cd81/Cd9/Ctsl/Fcgr1/Fcgr2b/Itgam/Serpine1/Siglech/Trf	11
GO:0002708	positive regulation of lymphocyte mediated immunity	9/181	165/28814	1.07715e-06	1.99303e-05	1.18333e-05	Cadm1/Cd81/Fcgr1/Fcgr3/Hspd1/Lag3/Lamp1/Tnf/Trem2	9
GO:0001776	leukocyte homeostasis	8/181	122/28814	1.08651e-06	1.9993e-05	1.18706e-05	Ccl2/Cfh/Fcgr2b/Gpr183/Itgam/Lyn/Mertk/Slc40a1	8
GO:0006909	phagocytosis	13/181	386/28814	1.1145e-06	2.0396e-05	1.21099e-05	Aif1/Anxa3/Ccl2/Cd302/Fcgr1/Fcgr2b/Fcgr3/Itgam/Mertk/Ncf2/P2ry6/Tnf/Trem2	13
GO:0032675	regulation of interleukin-6 production	9/181	166/28814	1.13281e-06	2.05833e-05	1.2221e-05	Aif1/Ccr5/Havcr2/Hspd1/Il1a/Klf2/Ptafr/Tnf/Trem2	9
GO:0070527	platelet aggregation	6/181	54/28814	1.13703e-06	2.05833e-05	1.2221e-05	Cd9/Cfh/F11r/Lyn/Plek/Serpine2	6
GO:0043032	positive regulation of macrophage activation	5/181	30/28814	1.16098e-06	2.09039e-05	1.24114e-05	Cebpa/Ctsc/Havcr2/Hspd1/Trem2	5
GO:0043525	positive regulation of neuron apoptotic process	7/181	86/28814	1.21523e-06	2.17637e-05	1.29219e-05	Ccl3/Ddit3/Egr1/Itgam/Jun/Ncf2/Tnf	7
GO:0002224	toll-like receptor signaling pathway	8/181	124/28814	1.22907e-06	2.18945e-05	1.29996e-05	Cd14/Cd180/Cd86/Havcr2/Hspd1/Lyn/Nfkbia/Trem2	8
GO:0034605	cellular response to heat	6/181	55/28814	1.26964e-06	2.24974e-05	1.33575e-05	Cd34/Hmox1/Hsp90aa1/Hspa1a/Hspa1b/Il1a	6
GO:1902893	regulation of miRNA transcription	7/181	87/28814	1.31461e-06	2.31717e-05	1.37579e-05	Egr1/Fos/Jun/Klf4/Pdgfb/Tgfbr1/Tnf	7
GO:1905523	positive regulation of macrophage migration	5/181	31/28814	1.37722e-06	2.38402e-05	1.41548e-05	C3ar1/Ccl2/Csf1r/Cx3cr1/Trem2	5
GO:0009266	response to temperature stimulus	9/181	170/28814	1.38101e-06	2.38402e-05	1.41548e-05	Ccl2/Cd34/Hmox1/Hsp90aa1/Hspa1a/Hspa1b/Hspb1/Il1a/Osm	9
GO:0048015	phosphatidylinositol-mediated signaling	9/181	170/28814	1.38101e-06	2.38402e-05	1.41548e-05	Adora3/Csf1r/Klf4/Osm/Pdgfb/Ptafr/Serpine2/Trem2/Zfp36l1	9
GO:2001236	regulation of extrinsic apoptotic signaling pathway	9/181	170/28814	1.38101e-06	2.38402e-05	1.41548e-05	Atf3/Cx3cr1/Hmox1/Hspa1a/Hspa1b/Icam1/Serpine1/Tgfbr1/Tnf	9
GO:0072577	endothelial cell apoptotic process	6/181	56/28814	1.41462e-06	2.41872e-05	1.43608e-05	Ccl12/Ccl2/Icam1/Nfe2l2/Serpine1/Tnf	6
GO:0050766	positive regulation of phagocytosis	7/181	88/28814	1.4207e-06	2.41872e-05	1.43608e-05	Ccl2/Fcgr1/Fcgr2b/Fcgr3/Mertk/Tnf/Trem2	7
GO:0008217	regulation of blood pressure	10/181	220/28814	1.42278e-06	2.41872e-05	1.43608e-05	C3ar1/Camk2n1/Cd34/F11r/Hmox1/Nav2/Ncf2/Pdgfb/Ptafr/Ptgs1	10
GO:0061614	miRNA transcription	7/181	89/28814	1.53387e-06	2.59441e-05	1.5404e-05	Egr1/Fos/Jun/Klf4/Pdgfb/Tgfbr1/Tnf	7
GO:0046651	lymphocyte proliferation	12/181	335/28814	1.54259e-06	2.59605e-05	1.54137e-05	Aif1/Cd180/Cd81/Cd86/Fcgr2b/Gpr183/Havcr2/Hspd1/Il1a/Itgam/Lyn/Tnfrsf21	12
GO:0071621	granulocyte chemotaxis	8/181	128/28814	1.5625e-06	2.61641e-05	1.55346e-05	C3ar1/Ccl12/Ccl2/Ccl3/Ccl4/Csf1r/Fcgr3/Itgam	8
GO:1903034	regulation of response to wounding	9/181	174/28814	1.67482e-06	2.79053e-05	1.65684e-05	Ccl2/Cd34/Cd9/Klf4/Nfe2l2/Pdgfb/Serpine1/Serpine2/Tnf	9
GO:0032635	interleukin-6 production	9/181	175/28814	1.75618e-06	2.89735e-05	1.72026e-05	Aif1/Ccr5/Havcr2/Hspd1/Il1a/Klf2/Ptafr/Tnf/Trem2	9
GO:1990266	neutrophil migration	8/181	130/28814	1.75623e-06	2.89735e-05	1.72026e-05	C3ar1/Ccl12/Ccl2/Ccl3/Ccl4/Fcgr3/Il1a/Itgam	8
GO:0050678	regulation of epithelial cell proliferation	13/181	405/28814	1.89562e-06	3.11092e-05	1.84706e-05	Ccl12/Ccl2/Ctsl/Egr3/Errfi1/Glul/Hmox1/Jun/Pdgfb/Tgfbr1/Tnf/Zfp36/Zfp36l1	13
GO:0002478	antigen processing and presentation of exogenous peptide antigen	5/181	33/28814	1.90426e-06	3.11092e-05	1.84706e-05	Clec4a2/Ctss/Fcgr1/Fcgr2b/Fcgr3	5
GO:0061041	regulation of wound healing	8/181	133/28814	2.08499e-06	3.38962e-05	2.01254e-05	Ccl2/Cd34/Cd9/Nfe2l2/Pdgfb/Serpine1/Serpine2/Tnf	8
GO:0050673	epithelial cell proliferation	14/181	476/28814	2.10142e-06	3.39983e-05	2.0186e-05	Ccl12/Ccl2/Cd34/Ctsl/Egr3/Errfi1/Glul/Hmox1/Jun/Pdgfb/Tgfbr1/Tnf/Zfp36/Zfp36l1	14
GO:0071559	response to transforming growth factor beta	10/181	230/28814	2.12203e-06	3.41667e-05	2.0286e-05	Ccl2/Cited2/Fos/Hpgd/Itgb5/Jun/Serpine1/Tgfbr1/Zfhx3/Zfp36l1	10
GO:0032757	positive regulation of interleukin-8 production	6/181	60/28814	2.13635e-06	3.42327e-05	2.03251e-05	Cd14/Ddit3/Hspa1a/Hspa1b/Serpine1/Tnf	6
GO:0045672	positive regulation of osteoclast differentiation	5/181	34/28814	2.22126e-06	3.54238e-05	2.10324e-05	Ccl3/Csf1r/Fos/Tnf/Trem2	5
GO:0016064	immunoglobulin mediated immune response	11/181	288/28814	2.29855e-06	3.64826e-05	2.1661e-05	C1qa/C1qb/C1qc/Cd81/Cfh/Fcgr1/Fcgr2b/Fcgr3/Hspd1/Tnf/Trem2	11
GO:0043300	regulation of leukocyte degranulation	6/181	61/28814	2.35712e-06	3.72358e-05	2.21082e-05	Adora3/Hmox1/Itgam/Lamp1/Lyn/Ptafr	6
GO:0014910	regulation of smooth muscle cell migration	7/181	95/28814	2.38329e-06	3.74725e-05	2.22488e-05	Aif1/Dock4/Egr1/Nfe2l2/P2ry6/Pdgfb/Serpine1	7
GO:0001935	endothelial cell proliferation	9/181	183/28814	2.53913e-06	3.95608e-05	2.34887e-05	Ccl12/Ccl2/Cd34/Egr3/Hmox1/Jun/Pdgfb/Tgfbr1/Tnf	9
GO:0019724	B cell mediated immunity	11/181	291/28814	2.53973e-06	3.95608e-05	2.34887e-05	C1qa/C1qb/C1qc/Cd81/Cfh/Fcgr1/Fcgr2b/Fcgr3/Hspd1/Tnf/Trem2	11
GO:0070098	chemokine-mediated signaling pathway	6/181	62/28814	2.59614e-06	4.02522e-05	2.38992e-05	Ccl12/Ccl2/Ccl3/Ccl4/Cx3cr1/Trem2	6
GO:0070555	response to interleukin-1	7/181	97/28814	2.74163e-06	4.2312e-05	2.51222e-05	Ccl12/Ccl2/Ccl3/Ccl4/Egr1/Il1a/Serpine1	7
GO:1901652	response to peptide	13/181	420/28814	2.82325e-06	4.33718e-05	2.57514e-05	Egr1/Egr2/Fcgr2b/Gatm/Icam1/Lgmn/Marcks/Nfe2l2/Nfkbia/Sgk1/Socs3/Trem2/Zfp36l1	13
GO:0071241	cellular response to inorganic substance	10/181	239/28814	2.99003e-06	4.57242e-05	2.71481e-05	Cebpa/Fos/Fosb/Hmox1/Jun/Lgmn/Mt1/Nfe2l2/Slc40a1/Trf	10
GO:0035966	response to topologically incorrect protein	8/181	140/28814	3.06106e-06	4.65977e-05	2.76667e-05	Atf3/Ddit3/Hsp90aa1/Hspa1a/Hspa1b/Hspb1/Hspd1/Nfe2l2	8
GO:1904705	regulation of vascular associated smooth muscle cell proliferation	6/181	64/28814	3.13352e-06	4.72141e-05	2.80327e-05	Hmox1/Hpgd/Jun/P2ry6/Pdgfb/Tnf	6
GO:0002690	positive regulation of leukocyte chemotaxis	7/181	99/28814	3.14385e-06	4.72141e-05	2.80327e-05	Aif1/C3ar1/Ccl2/Csf1r/Cx3cr1/Lgmn/Serpine1	7
GO:0043299	leukocyte degranulation	7/181	99/28814	3.14385e-06	4.72141e-05	2.80327e-05	Adora3/Anxa3/Hmox1/Itgam/Lamp1/Lyn/Ptafr	7
GO:0097191	extrinsic apoptotic signaling pathway	10/181	242/28814	3.34095e-06	4.99502e-05	2.96572e-05	Atf3/Cx3cr1/Hmox1/Hspa1a/Hspa1b/Icam1/Il1a/Serpine1/Tgfbr1/Tnf	10
GO:1904707	positive regulation of vascular associated smooth muscle cell proliferation	5/181	37/28814	3.42698e-06	5.10087e-05	3.02857e-05	Hpgd/Jun/P2ry6/Pdgfb/Tnf	5
GO:2001234	negative regulation of apoptotic signaling pathway	10/181	246/28814	3.86417e-06	5.72615e-05	3.39982e-05	Cx3cr1/Hmox1/Hspa1a/Hspa1b/Hspb1/Icam1/Nfe2l2/Serpine1/Tgfbr1/Tnf	10
GO:0031644	regulation of nervous system process	9/181	194/28814	4.0947e-06	6.00541e-05	3.56563e-05	Ctsc/Ctss/Egr2/Fcgr1/Il1a/Mgll/Ptafr/Tnfrsf21/Trf	9
GO:0030593	neutrophil chemotaxis	7/181	103/28814	4.09693e-06	6.00541e-05	3.56563e-05	C3ar1/Ccl12/Ccl2/Ccl3/Ccl4/Fcgr3/Itgam	7
GO:0030193	regulation of blood coagulation	6/181	67/28814	4.10642e-06	6.00541e-05	3.56563e-05	Cd34/Cd9/Nfe2l2/Pdgfb/Serpine1/Serpine2	6
GO:0031341	regulation of cell killing	8/181	146/28814	4.1831e-06	6.09096e-05	3.61642e-05	Cadm1/Ccl2/Cfh/Cx3cr1/Havcr2/Itgam/Lag3/Lamp1	8
GO:0032944	regulation of mononuclear cell proliferation	10/181	249/28814	4.30191e-06	6.2105e-05	3.68739e-05	Aif1/Cd81/Cd86/Csf1r/Fcgr2b/Gpr183/Havcr2/Il1a/Lyn/Tnfrsf21	10
GO:0070431	nucleotide-binding oligomerization domain containing 2 signaling pathway	4/181	18/28814	4.30229e-06	6.2105e-05	3.68739e-05	Hspa1a/Hspa1b/Nfkbia/Slc15a3	4
GO:0002931	response to ischemia	5/181	39/28814	4.48076e-06	6.44037e-05	3.82388e-05	Csf1r/Cx3cr1/Egr1/Hk2/Trem2	5
GO:0030218	erythrocyte differentiation	8/181	149/28814	4.86371e-06	6.95704e-05	4.13065e-05	Cited2/Hspa1a/Hspa1b/Klf2/Lyn/Mafb/Zfp36/Zfp36l1	8
GO:1900046	regulation of hemostasis	6/181	69/28814	4.88177e-06	6.95704e-05	4.13065e-05	Cd34/Cd9/Nfe2l2/Pdgfb/Serpine1/Serpine2	6
GO:0051251	positive regulation of lymphocyte activation	13/181	443/28814	5.03254e-06	7.14151e-05	4.24017e-05	Aif1/Ccl2/Cd81/Cd86/Egr3/Gpr183/Havcr2/Hsp90aa1/Hspd1/Il1a/Lamp1/Nfkbiz/Sox4	13
GO:0019884	antigen processing and presentation of exogenous antigen	5/181	40/28814	5.0949e-06	7.1995e-05	4.2746e-05	Clec4a2/Ctss/Fcgr1/Fcgr2b/Fcgr3	5
GO:0032720	negative regulation of tumor necrosis factor production	6/181	70/28814	5.31178e-06	7.47443e-05	4.43784e-05	Cd33/Cd34/Clec4a2/Errfi1/Havcr2/Trem2	6
GO:0010959	regulation of metal ion transport	13/181	446/28814	5.4118e-06	7.58331e-05	4.50248e-05	Ccl12/Ccl2/Cd33/Gem/Icam1/Lyn/P2ry6/Pdgfb/Serpine1/Serpine2/Sgk1/Trem2/Trf	13
GO:0002695	negative regulation of leukocyte activation	9/181	202/28814	5.68635e-06	7.93482e-05	4.71119e-05	Cd86/Fcgr2b/Havcr2/Hmox1/Hspb1/Lag3/Lyn/Mertk/Tnfrsf21	9
GO:0050818	regulation of coagulation	6/181	71/28814	5.77205e-06	7.98785e-05	4.74267e-05	Cd34/Cd9/Nfe2l2/Pdgfb/Serpine1/Serpine2	6
GO:1903556	negative regulation of tumor necrosis factor superfamily cytokine production	6/181	71/28814	5.77205e-06	7.98785e-05	4.74267e-05	Cd33/Cd34/Clec4a2/Errfi1/Havcr2/Trem2	6
GO:0031098	stress-activated protein kinase signaling cascade	10/181	258/28814	5.88325e-06	8.10823e-05	4.81415e-05	Dusp1/Errfi1/Fcgr2b/Gadd45g/Il1a/Lyn/Tnf/Trem2/Zfp36/Zfp36l1	10
GO:0016525	negative regulation of angiogenesis	7/181	110/28814	6.34169e-06	8.70423e-05	5.16801e-05	Ccl2/Cx3cr1/Hhex/Klf2/Klf4/Serpine1/Tnf	7
GO:0051222	positive regulation of protein transport	11/181	321/28814	6.4703e-06	8.8445e-05	5.2513e-05	Camk2n1/Ccl2/Cd33/Cd81/Frmd4a/Glul/Il1a/Itgam/Sox4/Tnf/Trem2	11
GO:1902106	negative regulation of leukocyte differentiation	7/181	111/28814	6.73298e-06	9.05937e-05	5.37887e-05	C1qc/Hspb1/Lag3/Lyn/Mafb/Tmem176a/Tmem176b	7
GO:0002863	positive regulation of inflammatory response to antigenic stimulus	4/181	20/28814	6.74533e-06	9.05937e-05	5.37887e-05	Cd81/Fcgr1/Fcgr3/Tnf	4
GO:0034349	glial cell apoptotic process	4/181	20/28814	6.74533e-06	9.05937e-05	5.37887e-05	Ccl12/Ccl2/Tnfrsf21/Trem2	4
GO:0070423	nucleotide-binding oligomerization domain containing signaling pathway	4/181	20/28814	6.74533e-06	9.05937e-05	5.37887e-05	Hspa1a/Hspa1b/Nfkbia/Slc15a3	4
GO:0032732	positive regulation of interleukin-1 production	6/181	73/28814	6.78979e-06	9.05937e-05	5.37887e-05	Ccl3/Ccr5/Egr1/Havcr2/Hspb1/Tnf	6
GO:0061045	negative regulation of wound healing	6/181	73/28814	6.78979e-06	9.05937e-05	5.37887e-05	Cd34/Cd9/Pdgfb/Serpine1/Serpine2/Tnf	6
GO:0002526	acute inflammatory response	7/181	112/28814	7.14412e-06	9.39426e-05	5.57771e-05	Ccr5/Fcgr1/Fcgr2b/Fcgr3/Icam1/Il1a/Tnf	7
GO:2000181	negative regulation of blood vessel morphogenesis	7/181	112/28814	7.14412e-06	9.39426e-05	5.57771e-05	Ccl2/Cx3cr1/Hhex/Klf2/Klf4/Serpine1/Tnf	7
GO:0008360	regulation of cell shape	8/181	157/28814	7.15299e-06	9.39426e-05	5.57771e-05	Ccl12/Ccl2/Ccl3/Csf1r/F11r/Icam1/Plekho1/Rhob	8
GO:0030856	regulation of epithelial cell differentiation	8/181	157/28814	7.15299e-06	9.39426e-05	5.57771e-05	Errfi1/F11r/Il1a/Serpine1/Tgfbr1/Tnf/Zfp36/Zfp36l1	8
GO:1901343	negative regulation of vasculature development	7/181	113/28814	7.57589e-06	9.87224e-05	5.8615e-05	Ccl2/Cx3cr1/Hhex/Klf2/Klf4/Serpine1/Tnf	7
GO:1903707	negative regulation of hemopoiesis	7/181	113/28814	7.57589e-06	9.87224e-05	5.8615e-05	C1qc/Hspb1/Lag3/Lyn/Mafb/Tmem176a/Tmem176b	7
GO:0035872	nucleotide-binding domain, leucine rich repeat containing receptor signaling pathway	4/181	21/28814	8.29163e-06	0.00010763	6.39041e-05	Hspa1a/Hspa1b/Nfkbia/Slc15a3	4
GO:0043534	blood vessel endothelial cell migration	7/181	116/28814	9.00325e-06	0.000116417	6.91207e-05	Egr3/Hmox1/Hspb1/Klf4/Nfe2l2/Pdgfb/Tnf	7
GO:0042100	B cell proliferation	7/181	117/28814	9.5259e-06	0.000122701	7.28519e-05	Cd180/Cd81/Fcgr2b/Gpr183/Hspd1/Lyn/Tnfrsf21	7
GO:0062197	cellular response to chemical stress	11/181	336/28814	9.93768e-06	0.000127515	7.57099e-05	Aif1/Ddit3/Fos/Hmox1/Hspb1/Itgam/Jun/Nfe2l2/Rhob/Trem2/Zfp36l1	11
GO:1904951	positive regulation of establishment of protein localization	11/181	337/28814	1.02176e-05	0.000130606	7.75456e-05	Camk2n1/Ccl2/Cd33/Cd81/Frmd4a/Glul/Il1a/Itgam/Sox4/Tnf/Trem2	11
GO:0070665	positive regulation of leukocyte proliferation	8/181	165/28814	1.02934e-05	0.000131074	7.78235e-05	Aif1/Cd81/Cd86/Csf1r/Gpr183/Havcr2/Il1a/Lyn	8
GO:0050764	regulation of phagocytosis	7/181	119/28814	1.06468e-05	0.000135062	8.0191e-05	Ccl2/Fcgr1/Fcgr2b/Fcgr3/Mertk/Tnf/Trem2	7
GO:0001936	regulation of endothelial cell proliferation	8/181	167/28814	1.12385e-05	0.00014203	8.4328e-05	Ccl12/Ccl2/Egr3/Hmox1/Jun/Pdgfb/Tgfbr1/Tnf	8
GO:0002822	regulation of adaptive immune response based on somatic recombination of immune receptors built from immunoglobulin superfamily domains	9/181	220/28814	1.13006e-05	0.000142277	8.44752e-05	Cd81/Fcgr1/Fcgr2b/Fcgr3/Havcr2/Hspd1/Nfkbiz/Tnf/Trem2	9
GO:0002285	lymphocyte activation involved in immune response	9/181	222/28814	1.21473e-05	0.000152365	9.04644e-05	Cd180/Cd81/Gadd45g/Gpr183/Havcr2/Hspd1/Icam1/Lamp1/Nfkbiz	9
GO:0045670	regulation of osteoclast differentiation	6/181	81/28814	1.24181e-05	0.00015518	9.21362e-05	Ccl3/Csf1r/Fos/Mafb/Tnf/Trem2	6
GO:0043087	regulation of GTPase activity	11/181	345/28814	1.27155e-05	0.000157901	9.37516e-05	Adap2/Ccl12/Ccl2/Ccl3/Ccl4/F11r/Icam1/Pkp4/Rasgrp3/Rgs1/Rgs10	11
GO:0030195	negative regulation of blood coagulation	5/181	48/28814	1.27302e-05	0.000157901	9.37516e-05	Cd34/Cd9/Pdgfb/Serpine1/Serpine2	5
GO:0051250	negative regulation of lymphocyte activation	8/181	170/28814	1.27928e-05	0.000158093	9.38653e-05	Cd86/Fcgr2b/Havcr2/Hspb1/Lag3/Lyn/Mertk/Tnfrsf21	8
GO:0071560	cellular response to transforming growth factor beta stimulus	9/181	226/28814	1.40041e-05	0.000172426	0.000102375	Ccl2/Cited2/Fos/Hpgd/Itgb5/Jun/Serpine1/Tgfbr1/Zfp36l1	9
GO:1900047	negative regulation of hemostasis	5/181	49/28814	1.4105e-05	0.000173031	0.000102735	Cd34/Cd9/Pdgfb/Serpine1/Serpine2	5
GO:0070373	negative regulation of ERK1 and ERK2 cascade	6/181	83/28814	1.42935e-05	0.000174704	0.000103728	Atf3/Dusp1/Dusp6/Errfi1/Klf4/Lyn	6
GO:0002693	positive regulation of cellular extravasation	4/181	24/28814	1.4506e-05	0.000174971	0.000103886	Ccl2/Icam1/Il1a/Ptafr	4
GO:0034405	response to fluid shear stress	4/181	24/28814	1.4506e-05	0.000174971	0.000103886	Cited2/Klf2/Klf4/Nfe2l2	4
GO:0035296	regulation of tube diameter	8/181	173/28814	1.45243e-05	0.000174971	0.000103886	Dock4/Icam1/Klf2/Mgll/Pdgfb/Ptgs1/Rgs2/Tbxas1	8
GO:0097746	blood vessel diameter maintenance	8/181	173/28814	1.45243e-05	0.000174971	0.000103886	Dock4/Icam1/Klf2/Mgll/Pdgfb/Ptgs1/Rgs2/Tbxas1	8
GO:0006959	humoral immune response	12/181	418/28814	1.45813e-05	0.000175028	0.000103921	C1qa/C1qb/C1qc/Ccl12/Cd81/Cfh/Fcgr2b/Gpr183/Tnf/Tnfrsf21/Trem2/Trf	12
GO:0035150	regulation of tube size	8/181	174/28814	1.51435e-05	0.000181128	0.000107542	Dock4/Icam1/Klf2/Mgll/Pdgfb/Ptgs1/Rgs2/Tbxas1	8
GO:0032722	positive regulation of chemokine production	6/181	84/28814	1.53134e-05	0.000181302	0.000107645	Aif1/Csf1r/Egr1/Havcr2/Il1a/Tnf	6
GO:0034109	homotypic cell-cell adhesion	6/181	84/28814	1.53134e-05	0.000181302	0.000107645	Cd9/Cfh/F11r/Lyn/Plek/Serpine2	6
GO:0001933	negative regulation of protein phosphorylation	11/181	352/28814	1.53205e-05	0.000181302	0.000107645	Camk2n1/Dusp1/Dusp6/Errfi1/Gadd45g/Hhex/Hspb1/Jun/Lyn/Rgs2/Socs3	11
GO:0050819	negative regulation of coagulation	5/181	50/28814	1.55928e-05	0.000183875	0.000109173	Cd34/Cd9/Pdgfb/Serpine1/Serpine2	5
GO:0001910	regulation of leukocyte mediated cytotoxicity	7/181	127/28814	1.62831e-05	0.000191341	0.000113606	Cadm1/Ccl2/Cx3cr1/Havcr2/Itgam/Lag3/Lamp1	7
GO:0019229	regulation of vasoconstriction	6/181	86/28814	1.75294e-05	0.000205265	0.000121873	Dock4/Icam1/Mgll/Pdgfb/Ptgs1/Tbxas1	6
GO:0003018	vascular process in circulatory system	9/181	235/28814	1.90845e-05	0.000222697	0.000132223	Ccl4/Dock4/Icam1/Klf2/Mgll/Pdgfb/Ptgs1/Rgs2/Tbxas1	9
GO:0002819	regulation of adaptive immune response	9/181	236/28814	1.97353e-05	0.000229491	0.000136257	Cd81/Fcgr1/Fcgr2b/Fcgr3/Havcr2/Hspd1/Nfkbiz/Tnf/Trem2	9
GO:0021675	nerve development	6/181	88/28814	1.9997e-05	0.00023173	0.000137586	Cited2/Egr2/Mafb/Nav2/Serpine2/Slc1a3	6
GO:0071276	cellular response to cadmium ion	4/181	26/28814	2.02094e-05	0.000233384	0.000138569	Fos/Hmox1/Jun/Mt1	4
GO:1903532	positive regulation of secretion by cell	11/181	363/28814	2.03502e-05	0.000234202	0.000139054	Adora3/Camk2n1/Cd33/Frmd4a/Glul/Il1a/Itgam/Lamp1/Ptafr/Sox4/Trem2	11
GO:0038066	p38MAPK cascade	5/181	53/28814	2.08001e-05	0.000237745	0.000141158	Dusp1/Gadd45g/Trem2/Zfp36/Zfp36l1	5
GO:0045907	positive regulation of vasoconstriction	5/181	53/28814	2.08001e-05	0.000237745	0.000141158	Icam1/Mgll/Pdgfb/Ptgs1/Tbxas1	5
GO:0034620	cellular response to unfolded protein	6/181	89/28814	2.13317e-05	0.000242169	0.000143784	Atf3/Ddit3/Hspa1a/Hspa1b/Hspd1/Nfe2l2	6
GO:0045638	negative regulation of myeloid cell differentiation	6/181	89/28814	2.13317e-05	0.000242169	0.000143784	C1qc/Lyn/Mafb/Nfkbia/Zfp36/Zfp36l1	6
GO:0003158	endothelium development	7/181	133/28814	2.19643e-05	0.000248508	0.000147548	F11r/Icam1/Pdgfb/Rhob/Slc40a1/Tgfbr1/Tnf	7
GO:0002673	regulation of acute inflammatory response	5/181	54/28814	2.28065e-05	0.000255448	0.000151669	Ccr5/Fcgr1/Fcgr2b/Fcgr3/Tnf	5
GO:0021545	cranial nerve development	5/181	54/28814	2.28065e-05	0.000255448	0.000151669	Cited2/Egr2/Mafb/Nav2/Slc1a3	5
GO:0048247	lymphocyte chemotaxis	5/181	54/28814	2.28065e-05	0.000255448	0.000151669	Ccl12/Ccl2/Ccl3/Ccl4/Gpr183	5
GO:0001780	neutrophil homeostasis	4/181	27/28814	2.3608e-05	0.000261798	0.000155439	Cfh/Fcgr2b/Itgam/Mertk	4
GO:0032703	negative regulation of interleukin-2 production	4/181	27/28814	2.3608e-05	0.000261798	0.000155439	Cd34/Havcr2/Lag3/Zfp36	4
GO:0036003	positive regulation of transcription from RNA polymerase II promoter in response to stress	4/181	27/28814	2.3608e-05	0.000261798	0.000155439	Atf3/Ddit3/Klf2/Nfe2l2	4
GO:0006816	calcium ion transport	12/181	440/28814	2.41463e-05	0.000266885	0.000158459	Ccl12/Ccl2/Ccr5/Cd33/Ddit3/Gem/Icam1/Lyn/P2ry6/Pdgfb/Serpine1/Tmem37	12
GO:0002831	regulation of response to biotic stimulus	11/181	371/28814	2.48536e-05	0.000273798	0.000162564	Cadm1/Cd180/Cfh/Havcr2/Hsp90aa1/Hspd1/Lag3/Lamp1/Ly86/Nfe2l2/Trem2	11
GO:0014065	phosphatidylinositol 3-kinase signaling	7/181	136/28814	2.53652e-05	0.000278519	0.000165366	Adora3/Klf4/Osm/Pdgfb/Serpine2/Trem2/Zfp36l1	7
GO:1903035	negative regulation of response to wounding	6/181	92/28814	2.57719e-05	0.000282059	0.000167469	Cd34/Cd9/Pdgfb/Serpine1/Serpine2/Tnf	6
GO:0050670	regulation of lymphocyte proliferation	9/181	245/28814	2.64913e-05	0.000288988	0.000171583	Aif1/Cd81/Cd86/Fcgr2b/Gpr183/Havcr2/Il1a/Lyn/Tnfrsf21	9
GO:0043535	regulation of blood vessel endothelial cell migration	6/181	93/28814	2.74069e-05	0.000297559	0.000176671	Hmox1/Hspb1/Klf4/Nfe2l2/Pdgfb/Tnf	6
GO:0043409	negative regulation of MAPK cascade	8/181	189/28814	2.74547e-05	0.000297559	0.000176671	Atf3/Dusp1/Dusp6/Errfi1/Klf4/Lyn/Rgs2/Trem2	8
GO:0002253	activation of immune response	12/181	446/28814	2.75561e-05	0.000297695	0.000176752	Blnk/C1qa/C1qb/C1qc/C3ar1/Cd81/Cfh/Hsp90aa1/Lyn/Nfkbiz/Tnfrsf21/Trem2	12
GO:1901724	positive regulation of cell proliferation involved in kidney development	3/181	10/28814	2.83213e-05	0.000304977	0.000181076	C3ar1/Egr1/Pdgfb	3
GO:0043524	negative regulation of neuron apoptotic process	8/181	190/28814	2.85097e-05	0.000306022	0.000181696	Ccl12/Ccl2/Cx3cr1/Hmox1/Hspd1/Jun/Lgmn/Mt1	8
GO:0007162	negative regulation of cell adhesion	10/181	313/28814	3.11826e-05	0.000333643	0.000198096	Cd86/Cd9/Dusp1/Havcr2/Hspb1/Klf4/Lag3/Serpine1/Serpine2/Tnfrsf21	10
GO:0002888	positive regulation of myeloid leukocyte mediated immunity	4/181	29/28814	3.16375e-05	0.000335297	0.000199078	Fcgr1/Fcgr3/Itgam/Ptafr	4
GO:0090280	positive regulation of calcium ion import	4/181	29/28814	3.16375e-05	0.000335297	0.000199078	Ccl12/Ccl2/Pdgfb/Serpine1	4
GO:0090330	regulation of platelet aggregation	4/181	29/28814	3.16375e-05	0.000335297	0.000199078	Cd9/F11r/Lyn/Serpine2	4
GO:0002833	positive regulation of response to biotic stimulus	8/181	193/28814	3.18804e-05	0.000336806	0.000199974	Cadm1/Cd180/Havcr2/Hsp90aa1/Hspd1/Lag3/Lamp1/Ly86	8
GO:0043030	regulation of macrophage activation	5/181	58/28814	3.23802e-05	0.000341011	0.00020247	Cebpa/Ctsc/Havcr2/Hspd1/Trem2	5
GO:0050767	regulation of neurogenesis	12/181	455/28814	3.34552e-05	0.000351227	0.000208536	Bhlhe41/Ccr5/Cx3cr1/Egr2/Ifrd1/Lyn/Marcks/Serpine2/Sgk1/Tnf/Trem2/Trf	12
GO:0051930	regulation of sensory perception of pain	5/181	59/28814	3.51995e-05	0.000368384	0.000218723	Ctss/Fcgr1/Il1a/Mgll/Ptafr	5
GO:0002507	tolerance induction	4/181	30/28814	3.63262e-05	0.000377815	0.000224322	C3ar1/Cd86/Havcr2/Lyn	4
GO:0032691	negative regulation of interleukin-1 beta production	4/181	30/28814	3.63262e-05	0.000377815	0.000224322	Cd33/Cx3cr1/Errfi1/Trem2	4
GO:0070664	negative regulation of leukocyte proliferation	6/181	98/28814	3.68795e-05	0.000382382	0.000227034	Ccl12/Cd86/Fcgr2b/Havcr2/Lyn/Tnfrsf21	6
GO:0014009	glial cell proliferation	5/181	60/28814	3.82052e-05	0.00039369	0.000233748	Csf1r/Lyn/Sox4/Tnf/Trem2	5
GO:0051931	regulation of sensory perception	5/181	60/28814	3.82052e-05	0.00039369	0.000233748	Ctss/Fcgr1/Il1a/Mgll/Ptafr	5
GO:0034351	negative regulation of glial cell apoptotic process	3/181	11/28814	3.87617e-05	0.000394568	0.000234269	Ccl12/Ccl2/Trem2	3
GO:0045647	negative regulation of erythrocyte differentiation	3/181	11/28814	3.87617e-05	0.000394568	0.000234269	Mafb/Zfp36/Zfp36l1	3
GO:0070424	regulation of nucleotide-binding oligomerization domain containing signaling pathway	3/181	11/28814	3.87617e-05	0.000394568	0.000234269	Hspa1a/Hspa1b/Slc15a3	3
GO:0090084	negative regulation of inclusion body assembly	3/181	11/28814	3.87617e-05	0.000394568	0.000234269	Dnajb1/Hspa1a/Hspa1b	3
GO:0043588	skin development	10/181	322/28814	3.96084e-05	0.000401966	0.000238661	Asah1/Ctsl/Errfi1/Il1a/Klf4/Mafb/Ptgs1/Tnf/Zfp36/Zfp36l1	10
GO:0010001	glial cell differentiation	9/181	259/28814	4.08611e-05	0.000413426	0.000245466	C1qa/Csf1r/Egr2/Itgam/Pdgfb/Serpine2/Sox4/Tnfrsf21/Trem2	9
GO:0032731	positive regulation of interleukin-1 beta production	5/181	61/28814	4.14059e-05	0.000417406	0.000247829	Ccl3/Ccr5/Egr1/Hspb1/Tnf	5
GO:0035767	endothelial cell chemotaxis	4/181	31/28814	4.15038e-05	0.000417406	0.000247829	Egr3/Hspb1/Lgmn/Pdgfb	4
GO:1901215	negative regulation of neuron death	9/181	261/28814	4.33715e-05	0.000434884	0.000258206	Ccl12/Ccl2/Cd34/Cx3cr1/Hmox1/Hspd1/Jun/Lgmn/Mt1	9
GO:0019233	sensory perception of pain	7/181	149/28814	4.55124e-05	0.000454711	0.000269978	Ccl2/Ctss/Fcgr1/Il1a/Mgll/Ptafr/Ptgs1	7
GO:0006469	negative regulation of protein kinase activity	8/181	203/28814	4.56205e-05	0.000454711	0.000269978	Camk2n1/Dusp1/Errfi1/Gadd45g/Hhex/Hspb1/Lyn/Rgs2	8
GO:0051348	negative regulation of transferase activity	9/181	263/28814	4.60111e-05	0.000457244	0.000271482	Camk2n1/Dusp1/Errfi1/Gadd45g/Hhex/Hspb1/Lyn/Rgs2/Zfp36	9
GO:0043270	positive regulation of ion transport	10/181	329/28814	4.74416e-05	0.000470065	0.000279094	Ccl12/Ccl2/Ctss/Il1a/P2ry6/Pdgfb/Ptafr/Serpine1/Sgk1/Trem2	10
GO:0032653	regulation of interleukin-10 production	5/181	63/28814	4.84272e-05	0.000477008	0.000283216	Cd34/Fcgr2b/Hspd1/Tnfrsf21/Trem2	5
GO:0072678	T cell migration	5/181	63/28814	4.84272e-05	0.000477008	0.000283216	Aif1/Ccl2/F11r/Gpr183/Icam1	5
GO:0014066	regulation of phosphatidylinositol 3-kinase signaling	6/181	103/28814	4.88153e-05	0.00047942	0.000284649	Adora3/Klf4/Osm/Pdgfb/Serpine2/Trem2	6
GO:0042326	negative regulation of phosphorylation	11/181	400/28814	4.91691e-05	0.000481483	0.000285874	Camk2n1/Dusp1/Dusp6/Errfi1/Gadd45g/Hhex/Hspb1/Jun/Lyn/Rgs2/Socs3	11
GO:0050730	regulation of peptidyl-tyrosine phosphorylation	9/181	266/28814	5.02243e-05	0.000490383	0.000291158	Cd81/Csf1r/Errfi1/Icam1/Lyn/Osm/Pdgfb/Socs3/Trem2	9
GO:0061418	regulation of transcription from RNA polymerase II promoter in response to hypoxia	3/181	12/28814	5.14433e-05	0.000496494	0.000294786	Cited2/Egr1/Nfe2l2	3
GO:0071281	cellular response to iron ion	3/181	12/28814	5.14433e-05	0.000496494	0.000294786	Hmox1/Slc40a1/Trf	3
GO:0072124	regulation of glomerular mesangial cell proliferation	3/181	12/28814	5.14433e-05	0.000496494	0.000294786	C3ar1/Egr1/Pdgfb	3
GO:0097201	negative regulation of transcription from RNA polymerase II promoter in response to stress	3/181	12/28814	5.14433e-05	0.000496494	0.000294786	Cited2/Dnajb1/Jun	3
GO:0002824	positive regulation of adaptive immune response based on somatic recombination of immune receptors built from immunoglobulin superfamily domains	7/181	152/28814	5.16571e-05	0.000497125	0.000295161	Cd81/Fcgr1/Fcgr3/Hspd1/Nfkbiz/Tnf/Trem2	7
GO:0014911	positive regulation of smooth muscle cell migration	5/181	64/28814	5.22656e-05	0.00050154	0.000297782	Aif1/Dock4/Egr1/P2ry6/Pdgfb	5
GO:0002675	positive regulation of acute inflammatory response	4/181	33/28814	5.34488e-05	0.000509971	0.000302788	Ccr5/Fcgr1/Fcgr3/Tnf	4
GO:1904646	cellular response to amyloid-beta	4/181	33/28814	5.34488e-05	0.000509971	0.000302788	Fcgr2b/Icam1/Lgmn/Trem2	4
GO:0030216	keratinocyte differentiation	7/181	153/28814	5.38502e-05	0.000512342	0.000304196	Asah1/Errfi1/Il1a/Mafb/Ptgs1/Zfp36/Zfp36l1	7
GO:0022408	negative regulation of cell-cell adhesion	8/181	208/28814	5.41563e-05	0.000513795	0.000305058	Cd86/Cd9/Havcr2/Hspb1/Klf4/Lag3/Serpine2/Tnfrsf21	8
GO:0009991	response to extracellular stimulus	11/181	406/28814	5.61892e-05	0.000529959	0.000314656	Atf3/Cd68/Cfh/Ddit3/Fos/Gatm/Glul/Jun/Lamp2/Nfe2l2/Zfp36	11
GO:0032613	interleukin-10 production	5/181	65/28814	5.63349e-05	0.000529959	0.000314656	Cd34/Fcgr2b/Hspd1/Tnfrsf21/Trem2	5
GO:0032835	glomerulus development	5/181	65/28814	5.63349e-05	0.000529959	0.000314656	Basp1/C3ar1/Cfh/Egr1/Pdgfb	5
GO:0022604	regulation of cell morphogenesis	10/181	338/28814	5.9425e-05	0.000557463	0.000330986	Ccl12/Ccl2/Ccl3/Csf1r/F11r/Icam1/Marcks/Plekho1/Rhob/Sgk1	10
GO:0051091	positive regulation of DNA-binding transcription factor activity	9/181	272/28814	5.9634e-05	0.000557861	0.000331222	Anxa3/Cx3cr1/Ddit3/Fcgr2b/Hspa1a/Hspa1b/Icam1/Ifrd1/Tnf	9
GO:0002438	acute inflammatory response to antigenic stimulus	4/181	34/28814	6.02791e-05	0.00055921	0.000332023	Fcgr1/Fcgr2b/Fcgr3/Icam1	4
GO:0055094	response to lipoprotein particle	4/181	34/28814	6.02791e-05	0.00055921	0.000332023	Cd68/Cd81/Cd9/Trem2	4
GO:1904994	regulation of leukocyte adhesion to vascular endothelial cell	4/181	34/28814	6.02791e-05	0.00055921	0.000332023	Icam1/Klf4/Ptafr/Tnf	4
GO:0048608	reproductive structure development	12/181	484/28814	6.05517e-05	0.000559499	0.000332195	Cebpa/Cited2/Ctsl/Icam1/Il1a/Mertk/Pdgfb/Serpine1/Serpine2/Socs3/Tgfbr1/Zfp36l1	12
GO:0051851	modulation by host of symbiont process	5/181	66/28814	6.06444e-05	0.000559499	0.000332195	Ccl12/Csf1r/Cx3cr1/Jun/Tmem41b	5
GO:0031099	regeneration	7/181	156/28814	6.08914e-05	0.000560235	0.000332631	Cd81/Cd9/Hmox1/Ifrd1/Jun/Klf4/Serpine1	7
GO:0034599	cellular response to oxidative stress	9/181	274/28814	6.30833e-05	0.000578811	0.000343661	Aif1/Fos/Hmox1/Hspb1/Itgam/Jun/Nfe2l2/Rhob/Trem2	9
GO:2001235	positive regulation of apoptotic signaling pathway	7/181	157/28814	6.33992e-05	0.00058012	0.000344438	Atf3/Ctsc/Ddit3/Osm/Serinc3/Tgfbr1/Tnf	7
GO:0032663	regulation of interleukin-2 production	5/181	67/28814	6.5204e-05	0.000595008	0.000353278	Cd34/Havcr2/Il1a/Lag3/Zfp36	5
GO:0061458	reproductive system development	12/181	488/28814	6.54804e-05	0.000595907	0.000353811	Cebpa/Cited2/Ctsl/Icam1/Il1a/Mertk/Pdgfb/Serpine1/Serpine2/Socs3/Tgfbr1/Zfp36l1	12
GO:0042590	antigen processing and presentation of exogenous peptide antigen via MHC class I	3/181	13/28814	6.65672e-05	0.00060175	0.000357281	Clec4a2/Fcgr1/Fcgr3	3
GO:0072110	glomerular mesangial cell proliferation	3/181	13/28814	6.65672e-05	0.00060175	0.000357281	C3ar1/Egr1/Pdgfb	3
GO:0032755	positive regulation of interleukin-6 production	6/181	109/28814	6.70209e-05	0.00060175	0.000357281	Aif1/Ccr5/Hspd1/Il1a/Ptafr/Tnf	6
GO:0035967	cellular response to topologically incorrect protein	6/181	109/28814	6.70209e-05	0.00060175	0.000357281	Atf3/Ddit3/Hspa1a/Hspa1b/Hspd1/Nfe2l2	6
GO:0042310	vasoconstriction	6/181	109/28814	6.70209e-05	0.00060175	0.000357281	Dock4/Icam1/Mgll/Pdgfb/Ptgs1/Tbxas1	6
GO:1901099	negative regulation of signal transduction in absence of ligand	4/181	35/28814	6.77244e-05	0.000603215	0.00035815	Cx3cr1/Hspa1a/Hspa1b/Tnf	4
GO:1904738	vascular associated smooth muscle cell migration	4/181	35/28814	6.77244e-05	0.000603215	0.00035815	Ddit3/Dock4/Nfe2l2/Pdgfb	4
GO:2001240	negative regulation of extrinsic apoptotic signaling pathway in absence of ligand	4/181	35/28814	6.77244e-05	0.000603215	0.00035815	Cx3cr1/Hspa1a/Hspa1b/Tnf	4
GO:0002821	positive regulation of adaptive immune response	7/181	159/28814	6.86684e-05	0.000610001	0.00036218	Cd81/Fcgr1/Fcgr3/Hspd1/Nfkbiz/Tnf/Trem2	7
GO:0051047	positive regulation of secretion	11/181	417/28814	7.13122e-05	0.000631221	0.000374778	Adora3/Camk2n1/Cd33/Frmd4a/Glul/Il1a/Itgam/Lamp1/Ptafr/Sox4/Trem2	11
GO:2000377	regulation of reactive oxygen species metabolic process	7/181	160/28814	7.14341e-05	0.000631221	0.000374778	Hk2/Hspd1/Itgam/Nfe2l2/Pdgfb/Pon3/Tnf	7
GO:0050808	synapse organization	12/181	494/28814	7.35224e-05	0.000647964	0.00038472	C1qa/C1qb/C1qc/Cadm1/Cx3cr1/Fcgr2b/Itgam/Lgmn/Marcks/Pdgfb/Tnf/Trem2	12
GO:0007613	memory	7/181	161/28814	7.429e-05	0.000653011	0.000387716	Camk2n1/Cx3cr1/Egr1/Lgmn/Ptgs1/Sgk1/Trem2	7
GO:0071677	positive regulation of mononuclear cell migration	5/181	69/28814	7.51125e-05	0.000656793	0.000389961	Aif1/Ccl2/Cx3cr1/Lgmn/Serpine1	5
GO:1901224	positive regulation of NIK/NF-kappaB signaling	5/181	69/28814	7.51125e-05	0.000656793	0.000389961	Cd14/Cd86/Havcr2/Tnf/Trem2	5
GO:0010573	vascular endothelial growth factor production	4/181	36/28814	7.58175e-05	0.000661232	0.000392597	C3ar1/Ccl2/Il1a/Tnf	4
GO:0001660	fever generation	3/181	14/28814	8.43304e-05	0.000730152	0.000433518	Ccr5/Il1a/Tnf	3
GO:0072683	T cell extravasation	3/181	14/28814	8.43304e-05	0.000730152	0.000433518	Ccl2/F11r/Icam1	3
GO:0046686	response to cadmium ion	4/181	37/28814	8.45921e-05	0.000730152	0.000433518	Fos/Hmox1/Jun/Mt1	4
GO:0071402	cellular response to lipoprotein particle stimulus	4/181	37/28814	8.45921e-05	0.000730152	0.000433518	Cd68/Cd81/Cd9/Trem2	4
GO:0030888	regulation of B cell proliferation	5/181	71/28814	8.61416e-05	0.000741615	0.000440323	Cd81/Fcgr2b/Gpr183/Lyn/Tnfrsf21	5
GO:0050714	positive regulation of protein secretion	7/181	165/28814	8.66622e-05	0.000744183	0.000441848	Camk2n1/Cd33/Frmd4a/Glul/Il1a/Sox4/Trem2	7
GO:0051924	regulation of calcium ion transport	9/181	287/28814	8.98597e-05	0.000769668	0.000456979	Ccl12/Ccl2/Cd33/Gem/Icam1/Lyn/P2ry6/Pdgfb/Serpine1	9
GO:0046700	heterocycle catabolic process	11/181	429/28814	9.16668e-05	0.000783143	0.00046498	Entpd1/Hmox1/Hspa1a/Hspa1b/Ncf2/Nfe2l2/Pon3/Tent5a/Tent5c/Zfp36/Zfp36l1	11
GO:0032692	negative regulation of interleukin-1 production	4/181	38/28814	9.40823e-05	0.000801734	0.000476018	Cd33/Cx3cr1/Errfi1/Trem2	4
GO:0060840	artery development	6/181	116/28814	9.47111e-05	0.000805044	0.000477984	Cited2/Ddit3/Egr2/Hpgd/Sox4/Tgfbr1	6
GO:0033673	negative regulation of kinase activity	8/181	227/28814	9.96762e-05	0.000845103	0.000501768	Camk2n1/Dusp1/Errfi1/Gadd45g/Hhex/Hspb1/Lyn/Rgs2	8
GO:0008544	epidermis development	10/181	361/28814	0.000102319	0.000865322	0.000513773	Asah1/Ctsl/Errfi1/Il1a/Klf4/Mafb/Ptgs1/Tnf/Zfp36/Zfp36l1	10
GO:0033674	positive regulation of kinase activity	11/181	435/28814	0.000103583	0.000873805	0.000518809	Cd81/Cd86/Csf1r/Egr1/Hsp90aa1/Lyn/Marcks/Mertk/Pdgfb/Tnf/Trem2	11
GO:1904645	response to amyloid-beta	4/181	39/28814	0.000104322	0.000876683	0.000520518	Fcgr2b/Icam1/Lgmn/Trem2	4
GO:0034350	regulation of glial cell apoptotic process	3/181	15/28814	0.000104926	0.000876683	0.000520518	Ccl12/Ccl2/Trem2	3
GO:0048102	autophagic cell death	3/181	15/28814	0.000104926	0.000876683	0.000520518	Acp2/Lamp1/Trem2	3
GO:0032623	interleukin-2 production	5/181	74/28814	0.000104972	0.000876683	0.000520518	Cd34/Havcr2/Il1a/Lag3/Zfp36	5
GO:0042113	B cell activation	11/181	437/28814	0.000107839	0.000898388	0.000533405	Blnk/Cd180/Cd81/Cd86/Fcgr2b/Gpr183/Hhex/Hspd1/Lyn/Tnfrsf21/Zfp36l1	11
GO:0051702	biological process involved in interaction with symbiont	6/181	119/28814	0.000109058	0.000906295	0.0005381	Ccl12/Csf1r/Cx3cr1/Hspd1/Jun/Tmem41b	6
GO:0034110	regulation of homotypic cell-cell adhesion	4/181	40/28814	0.000115348	0.000953826	0.000566321	Cd9/F11r/Lyn/Serpine2	4
GO:0043302	positive regulation of leukocyte degranulation	4/181	40/28814	0.000115348	0.000953826	0.000566321	Adora3/Itgam/Lamp1/Ptafr	4
GO:0008037	cell recognition	9/181	297/28814	0.000116442	0.000958252	0.000568948	Cadm1/Cd81/Cd9/Fcgr1/Fcgr3/Havcr2/Hspa1b/Tnfrsf21/Trem2	9
GO:0051017	actin filament bundle assembly	7/181	173/28814	0.000116455	0.000958252	0.000568948	Aif1/F11r/Fscn1/Itgb5/Marcks/Plek/Tgfbr1	7
GO:0002712	regulation of B cell mediated immunity	5/181	76/28814	0.000119178	0.000975858	0.000579402	Fcgr1/Fcgr2b/Fcgr3/Tnf/Trem2	5
GO:0002889	regulation of immunoglobulin mediated immune response	5/181	76/28814	0.000119178	0.000975858	0.000579402	Fcgr1/Fcgr2b/Fcgr3/Tnf/Trem2	5
GO:0021782	glial cell development	6/181	122/28814	0.000125081	0.0010217	0.000606617	C1qa/Csf1r/Itgam/Pdgfb/Sox4/Trem2	6
GO:0002883	regulation of hypersensitivity	3/181	16/28814	0.000128543	0.00103984	0.000617388	Fcgr1/Fcgr2b/Fcgr3	3
GO:0043312	neutrophil degranulation	3/181	16/28814	0.000128543	0.00103984	0.000617388	Anxa3/Itgam/Ptafr	3
GO:0072109	glomerular mesangium development	3/181	16/28814	0.000128543	0.00103984	0.000617388	C3ar1/Egr1/Pdgfb	3
GO:1901722	regulation of cell proliferation involved in kidney development	3/181	16/28814	0.000128543	0.00103984	0.000617388	C3ar1/Egr1/Pdgfb	3
GO:0051896	regulation of protein kinase B signaling	7/181	176/28814	0.000129573	0.00104312	0.000619339	Cx3cr1/Ddit3/Hsp90aa1/Klf4/Osm/Tgfbr1/Tnf	7
GO:0061572	actin filament bundle organization	7/181	176/28814	0.000129573	0.00104312	0.000619339	Aif1/F11r/Fscn1/Itgb5/Marcks/Plek/Tgfbr1	7
GO:0045786	negative regulation of cell cycle	10/181	372/28814	0.000130704	0.00104971	0.00062325	Ccl12/Ccl2/Cebpa/Hhex/Hpgd/Klf4/Osm/Rhob/Tnf/Zfp36l1	10
GO:0031667	response to nutrient levels	10/181	373/28814	0.000133586	0.00107029	0.000635467	Atf3/Cd68/Cfh/Ddit3/Gatm/Glul/Jun/Lamp2/Nfe2l2/Zfp36	10
GO:0009913	epidermal cell differentiation	8/181	237/28814	0.000134173	0.00107242	0.000636735	Asah1/Errfi1/Il1a/Klf4/Mafb/Ptgs1/Zfp36/Zfp36l1	8
GO:0002286	T cell activation involved in immune response	6/181	124/28814	0.00013676	0.00108791	0.000645932	Cd81/Gadd45g/Gpr183/Havcr2/Icam1/Nfkbiz	6
GO:0032963	collagen metabolic process	6/181	124/28814	0.00013676	0.00108791	0.000645932	Ccl2/Ctsl/Ctss/Errfi1/Pdgfb/Serpine1	6
GO:0001890	placenta development	7/181	178/28814	0.000138965	0.00110283	0.000654791	Cebpa/Cited2/Ctsl/Pdgfb/Serpine1/Socs3/Zfp36l1	7
GO:0045088	regulation of innate immune response	8/181	242/28814	0.000154803	0.00121856	0.000723505	Cadm1/Cfh/Havcr2/Hsp90aa1/Lag3/Lamp1/Nfe2l2/Trem2	8
GO:0010919	regulation of inositol phosphate biosynthetic process	3/181	17/28814	0.000155368	0.00121856	0.000723505	P2ry6/Plek/Ptafr	3
GO:0014067	negative regulation of phosphatidylinositol 3-kinase signaling	3/181	17/28814	0.000155368	0.00121856	0.000723505	Klf4/Serpine2/Trem2	3
GO:0071498	cellular response to fluid shear stress	3/181	17/28814	0.000155368	0.00121856	0.000723505	Klf2/Klf4/Nfe2l2	3
GO:2001028	positive regulation of endothelial cell chemotaxis	3/181	17/28814	0.000155368	0.00121856	0.000723505	Hspb1/Lgmn/Pdgfb	3
GO:0032088	negative regulation of NF-kappaB transcription factor activity	5/181	81/28814	0.000161152	0.00126098	0.000748689	Adora3/Ddit3/Havcr2/Klf4/Nfkbia	5
GO:0097028	dendritic cell differentiation	4/181	44/28814	0.000168017	0.00131147	0.000778667	Lyn/Tmem176a/Tmem176b/Trem2	4
GO:0072593	reactive oxygen species metabolic process	8/181	245/28814	0.000168388	0.00131147	0.000778667	Hk2/Hspd1/Itgam/Ncf2/Nfe2l2/Pdgfb/Pon3/Tnf	8
GO:0001889	liver development	6/181	129/28814	0.000169765	0.00131459	0.000780518	Cadm1/Cebpa/Cited2/Hhex/Hmox1/Jun	6
GO:0014013	regulation of gliogenesis	6/181	129/28814	0.000169765	0.00131459	0.000780518	Egr2/Lyn/Serpine2/Tnf/Trem2/Trf	6
GO:0014015	positive regulation of gliogenesis	5/181	82/28814	0.000170751	0.00131459	0.000780518	Egr2/Lyn/Serpine2/Tnf/Trf	5
GO:0038034	signal transduction in absence of ligand	5/181	82/28814	0.000170751	0.00131459	0.000780518	Cx3cr1/Hspa1a/Hspa1b/Il1a/Tnf	5
GO:0097192	extrinsic apoptotic signaling pathway in absence of ligand	5/181	82/28814	0.000170751	0.00131459	0.000780518	Cx3cr1/Hspa1a/Hspa1b/Il1a/Tnf	5
GO:0031331	positive regulation of cellular catabolic process	11/181	461/28814	0.000171745	0.00131921	0.000783261	Cd81/Ctsc/Ddit3/Hmox1/Hsp90aa1/Hspa1a/Hspa1b/Tnf/Trem2/Zfp36/Zfp36l1	11
GO:1901653	cellular response to peptide	9/181	313/28814	0.000172524	0.00132215	0.00078501	Fcgr2b/Icam1/Lgmn/Marcks/Nfe2l2/Sgk1/Socs3/Trem2/Zfp36l1	9
GO:0002455	humoral immune response mediated by circulating immunoglobulin	7/181	185/28814	0.000176286	0.00134791	0.0008003	C1qa/C1qb/C1qc/Cd81/Fcgr2b/Tnf/Trem2	7
GO:0008625	extrinsic apoptotic signaling pathway via death domain receptors	5/181	83/28814	0.000180781	0.00137912	0.000818834	Atf3/Hmox1/Icam1/Serpine1/Tnf	5
GO:0007179	transforming growth factor beta receptor signaling pathway	7/181	186/28814	0.000182223	0.00138696	0.00082349	Ccl2/Cited2/Fos/Hpgd/Itgb5/Jun/Tgfbr1	7
GO:0051403	stress-activated MAPK cascade	8/181	248/28814	0.00018294	0.00138927	0.000824859	Dusp1/Fcgr2b/Gadd45g/Il1a/Tnf/Trem2/Zfp36/Zfp36l1	8
GO:0030225	macrophage differentiation	4/181	45/28814	0.000183509	0.00139043	0.000825549	C1qc/Cebpa/Csf1r/Itgam	4
GO:0042594	response to starvation	7/181	187/28814	0.00018832	0.00142366	0.00084528	Atf3/Ddit3/Glul/Jun/Lamp2/Nfe2l2/Zfp36	7
GO:0061008	hepaticobiliary system development	6/181	132/28814	0.0001924	0.00145123	0.000861649	Cadm1/Cebpa/Cited2/Hhex/Hmox1/Jun	6
GO:0001659	temperature homeostasis	7/181	188/28814	0.000194581	0.00146438	0.000869456	Ccr5/Ddit3/Egr1/Gadd45g/Gatm/Il1a/Tnf	7
GO:0007178	transmembrane receptor protein serine/threonine kinase signaling pathway	10/181	391/28814	0.000195404	0.00146728	0.000871178	Ccl2/Cited2/Egr1/Fos/Hexa/Hpgd/Itgb5/Jun/Tgfbr1/Trf	10
GO:0002691	regulation of cellular extravasation	4/181	46/28814	0.000200005	0.00149513	0.000887712	Ccl2/Icam1/Il1a/Ptafr	4
GO:0034142	toll-like receptor 4 signaling pathway	4/181	46/28814	0.000200005	0.00149513	0.000887712	Cd14/Lyn/Nfkbia/Trem2	4
GO:0007611	learning or memory	9/181	322/28814	0.000212921	0.00158814	0.000942933	Camk2n1/Cx3cr1/Egr1/Gatm/Jun/Lgmn/Ptgs1/Sgk1/Trem2	9
GO:0002347	response to tumor cell	4/181	47/28814	0.000217544	0.00161459	0.00095864	Abi3/Havcr2/Hspd1/Klf4	4
GO:0002524	hypersensitivity	3/181	19/28814	0.000219361	0.00161459	0.00095864	Fcgr1/Fcgr2b/Fcgr3	3
GO:0002689	negative regulation of leukocyte chemotaxis	3/181	19/28814	0.000219361	0.00161459	0.00095864	Ccl12/Ccl2/Dusp1	3
GO:0010544	negative regulation of platelet activation	3/181	19/28814	0.000219361	0.00161459	0.00095864	Cd9/Pdgfb/Serpine2	3
GO:0048245	eosinophil chemotaxis	3/181	19/28814	0.000219361	0.00161459	0.00095864	Ccl12/Ccl2/Ccl4	3
GO:0090083	regulation of inclusion body assembly	3/181	19/28814	0.000219361	0.00161459	0.00095864	Dnajb1/Hspa1a/Hspa1b	3
GO:0050731	positive regulation of peptidyl-tyrosine phosphorylation	7/181	192/28814	0.000221328	0.0016255	0.000965117	Cd81/Csf1r/Icam1/Lyn/Osm/Pdgfb/Trem2	7
GO:0018108	peptidyl-tyrosine phosphorylation	9/181	324/28814	0.000222891	0.0016334	0.000969806	Cd81/Csf1r/Errfi1/Icam1/Lyn/Osm/Pdgfb/Socs3/Trem2	9
GO:0048732	gland development	11/181	476/28814	0.000226153	0.00165052	0.000979974	Cadm1/Cebpa/Cited2/Hhex/Hmox1/Jun/Mafb/Pdgfb/Serpine2/Tgfbr1/Tnf	11
GO:0008277	regulation of G protein-coupled receptor signaling pathway	6/181	136/28814	0.000226214	0.00165052	0.000979974	Kctd12/Mgll/Plek/Rgs1/Rgs10/Rgs2	6
GO:1901361	organic cyclic compound catabolic process	11/181	477/28814	0.000230248	0.0016763	0.000995281	Entpd1/Hmox1/Hspa1a/Hspa1b/Ncf2/Nfe2l2/Pon3/Tent5a/Tent5c/Zfp36/Zfp36l1	11
GO:0032965	regulation of collagen biosynthetic process	4/181	48/28814	0.000236164	0.00171193	0.00101644	Ccl2/Errfi1/Pdgfb/Serpine1	4
GO:0048010	vascular endothelial growth factor receptor signaling pathway	4/181	48/28814	0.000236164	0.00171193	0.00101644	Ccl2/Hhex/Hspb1/Pdgfb	4
GO:0018212	peptidyl-tyrosine modification	9/181	327/28814	0.000238572	0.00172565	0.00102458	Cd81/Csf1r/Errfi1/Icam1/Lyn/Osm/Pdgfb/Socs3/Trem2	9
GO:0050821	protein stabilization	7/181	195/28814	0.000243273	0.00175586	0.00104252	Hsp90aa1/Hspa1a/Hspa1b/Hspd1/Lamp1/Lamp2/Sox4	7
GO:0032609	interferon-gamma production	6/181	138/28814	0.000244788	0.001763	0.00104676	Cd14/Ddit3/Gadd45g/Havcr2/Hspd1/Tnf	6
GO:0033627	cell adhesion mediated by integrin	5/181	89/28814	0.000250726	0.00179803	0.00106756	Icam1/Itgam/Itgb5/Lyn/Serpine1	5
GO:0035914	skeletal muscle cell differentiation	5/181	89/28814	0.000250726	0.00179803	0.00106756	Atf3/Cited2/Egr1/Egr2/Fos	5
GO:0002920	regulation of humoral immune response	4/181	49/28814	0.000255902	0.00182653	0.00108447	Cfh/Fcgr2b/Tnf/Trem2	4
GO:2001239	regulation of extrinsic apoptotic signaling pathway in absence of ligand	4/181	49/28814	0.000255902	0.00182653	0.00108447	Cx3cr1/Hspa1a/Hspa1b/Tnf	4
GO:0002923	regulation of humoral immune response mediated by circulating immunoglobulin	3/181	20/28814	0.000256881	0.00182653	0.00108447	Fcgr2b/Tnf/Trem2	3
GO:0030889	negative regulation of B cell proliferation	3/181	20/28814	0.000256881	0.00182653	0.00108447	Fcgr2b/Lyn/Tnfrsf21	3
GO:0071887	leukocyte apoptotic process	6/181	141/28814	0.000274878	0.00195035	0.00115799	Ccr5/Fcgr2b/Itgam/Lyn/Mertk/Tnfrsf21	6
GO:0045444	fat cell differentiation	8/181	264/28814	0.000279112	0.00197621	0.00117335	Cebpa/Cebpd/Ddit3/Egr2/Klf4/Rgs2/Zfp36/Zfp36l1	8
GO:0006979	response to oxidative stress	10/181	409/28814	0.000279705	0.00197623	0.00117336	Aif1/Fos/Hmox1/Hspb1/Itgam/Jun/Nfe2l2/Ptgs1/Rhob/Trem2	10
GO:0006690	icosanoid metabolic process	6/181	142/28814	0.000285528	0.00201312	0.00119526	Hpgd/Hpgds/Ltc4s/Mgll/Ptgs1/Tbxas1	6
GO:0045926	negative regulation of growth	8/181	265/28814	0.000286282	0.0020142	0.0011959	Ccr5/Cited2/Hspa1a/Hspa1b/Ifrd1/Lgmn/Rgs2/Serpine2	8
GO:0045619	regulation of lymphocyte differentiation	7/181	201/28814	0.00029242	0.00204995	0.00121713	Egr3/Hsp90aa1/Hspb1/Lag3/Nfkbiz/Sox4/Zfp36l1	7
GO:0050672	negative regulation of lymphocyte proliferation	5/181	92/28814	0.000292587	0.00204995	0.00121713	Cd86/Fcgr2b/Havcr2/Lyn/Tnfrsf21	5
GO:1903829	positive regulation of protein localization	11/181	491/28814	0.0002945	0.00205904	0.00122253	Camk2n1/Ccl2/Cd33/Cd81/Frmd4a/Glul/Il1a/Itgam/Sox4/Tnf/Trem2	11
GO:0002281	macrophage activation involved in immune response	3/181	21/28814	0.000298313	0.0020639	0.00122541	Cx3cr1/Havcr2/Trem2	3
GO:0035994	response to muscle stretch	3/181	21/28814	0.000298313	0.0020639	0.00122541	Fos/Jun/Nfkbia	3
GO:0071676	negative regulation of mononuclear cell migration	3/181	21/28814	0.000298313	0.0020639	0.00122541	Ccl12/Ccl2/Dusp1	3
GO:0090594	inflammatory response to wounding	3/181	21/28814	0.000298313	0.0020639	0.00122541	Cfh/Hmox1/Il1a	3
GO:1903975	regulation of glial cell migration	3/181	21/28814	0.000298313	0.0020639	0.00122541	Cx3cr1/Gpr183/Trem2	3
GO:0046456	icosanoid biosynthetic process	4/181	51/28814	0.000298892	0.0020639	0.00122541	Hpgds/Ltc4s/Ptgs1/Tbxas1	4
GO:0032945	negative regulation of mononuclear cell proliferation	5/181	93/28814	0.000307654	0.00211738	0.00125716	Cd86/Fcgr2b/Havcr2/Lyn/Tnfrsf21	5
GO:0006887	exocytosis	10/181	414/28814	0.000307902	0.00211738	0.00125716	Adora3/Anxa3/Ccl12/Hmox1/Itgam/Lamp1/Lyn/Plek/Ptafr/Rab3il1	10
GO:0006575	cellular modified amino acid metabolic process	7/181	203/28814	0.000310469	0.00213066	0.00126505	Ckb/Ctsl/Gatm/Hpgds/Nfe2l2/Pla2g15/Serinc3	7
GO:0002753	cytoplasmic pattern recognition receptor signaling pathway	4/181	52/28814	0.000322222	0.0021978	0.00130492	Hspa1a/Hspa1b/Nfkbia/Slc15a3	4
GO:0090279	regulation of calcium ion import	4/181	52/28814	0.000322222	0.0021978	0.00130492	Ccl12/Ccl2/Pdgfb/Serpine1	4
GO:1902041	regulation of extrinsic apoptotic signaling pathway via death domain receptors	4/181	52/28814	0.000322222	0.0021978	0.00130492	Atf3/Hmox1/Icam1/Serpine1	4
GO:0051235	maintenance of location	9/181	342/28814	0.000331379	0.00225566	0.00133927	Ccr5/Ddit3/Hexa/Hk2/Lyn/Nfkbia/P2ry6/Tnf/Trem2	9
GO:0031334	positive regulation of protein-containing complex assembly	7/181	206/28814	0.000339208	0.00229832	0.0013646	Fscn1/Hsp90aa1/Hspa1a/Hspa1b/Icam1/Plek/Tnf	7
GO:0044403	biological process involved in symbiotic interaction	8/181	272/28814	0.000340802	0.00229832	0.0013646	Ccl12/Csf1r/Ctsl/Cx3cr1/Hspd1/Icam1/Jun/Tmem41b	8
GO:0006874	cellular calcium ion homeostasis	11/181	500/28814	0.00034332	0.00229832	0.0013646	C3ar1/Ccl12/Ccl2/Ccl3/Ccr5/Ccrl2/Cx3cr1/Ddit3/Gna15/Lyn/P2ry6	11
GO:0050671	positive regulation of lymphocyte proliferation	6/181	147/28814	0.000343736	0.00229832	0.0013646	Aif1/Cd81/Cd86/Gpr183/Havcr2/Il1a	6
GO:1903038	negative regulation of leukocyte cell-cell adhesion	6/181	147/28814	0.000343736	0.00229832	0.0013646	Cd86/Havcr2/Hspb1/Klf4/Lag3/Tnfrsf21	6
GO:1903364	positive regulation of cellular protein catabolic process	6/181	147/28814	0.000343736	0.00229832	0.0013646	Cd81/Ctsc/Hsp90aa1/Hspa1a/Hspa1b/Trem2	6
GO:0002283	neutrophil activation involved in immune response	3/181	22/28814	0.000343822	0.00229832	0.0013646	Anxa3/Itgam/Ptafr	3
GO:0010039	response to iron ion	3/181	22/28814	0.000343822	0.00229832	0.0013646	Hmox1/Slc40a1/Trf	3
GO:0072111	cell proliferation involved in kidney development	3/181	22/28814	0.000343822	0.00229832	0.0013646	C3ar1/Egr1/Pdgfb	3
GO:1904036	negative regulation of epithelial cell apoptotic process	4/181	53/28814	0.000346828	0.0023138	0.00137379	Hmox1/Icam1/Nfe2l2/Serpine1	4
GO:0001912	positive regulation of leukocyte mediated cytotoxicity	5/181	96/28814	0.000356398	0.00237292	0.00140889	Cadm1/Ccl2/Itgam/Lag3/Lamp1	5
GO:0032946	positive regulation of mononuclear cell proliferation	6/181	149/28814	0.000369462	0.00245032	0.00145484	Aif1/Cd81/Cd86/Gpr183/Havcr2/Il1a	6
GO:0150063	visual system development	10/181	424/28814	0.000371463	0.00245032	0.00145484	C1qa/Cfh/Cited2/Itgam/Jun/Klf4/Maf/Mertk/Pdgfb/Tgfbr1	10
GO:0002714	positive regulation of B cell mediated immunity	4/181	54/28814	0.00037275	0.00245032	0.00145484	Fcgr1/Fcgr3/Tnf/Trem2	4
GO:0002891	positive regulation of immunoglobulin mediated immune response	4/181	54/28814	0.00037275	0.00245032	0.00145484	Fcgr1/Fcgr3/Tnf/Trem2	4
GO:0006692	prostanoid metabolic process	4/181	54/28814	0.00037275	0.00245032	0.00145484	Hpgd/Hpgds/Ptgs1/Tbxas1	4
GO:0006693	prostaglandin metabolic process	4/181	54/28814	0.00037275	0.00245032	0.00145484	Hpgd/Hpgds/Ptgs1/Tbxas1	4
GO:0001570	vasculogenesis	5/181	97/28814	0.000373876	0.00245032	0.00145484	Cd34/Cited2/Hhex/Rin2/Zfp36l1	5
GO:0002532	production of molecular mediator involved in inflammatory response	5/181	97/28814	0.000373876	0.00245032	0.00145484	Adora3/Lyn/Serpine1/Tnf/Trem2	5
GO:0070302	regulation of stress-activated protein kinase signaling cascade	7/181	210/28814	0.000380805	0.00249085	0.00147891	Dusp1/Fcgr2b/Gadd45g/Il1a/Lyn/Tnf/Trem2	7
GO:0006650	glycerophospholipid metabolic process	8/181	277/28814	0.000384706	0.00251146	0.00149114	Chka/Csf1r/Lpcat2/Pdgfb/Pla2g15/Plek/Serinc3/Socs3	8
GO:0071774	response to fibroblast growth factor	5/181	98/28814	0.000391994	0.00253965	0.00150788	Egr3/Ier2/Pdgfb/Zfp36/Zfp36l1	5
GO:1901222	regulation of NIK/NF-kappaB signaling	5/181	98/28814	0.000391994	0.00253965	0.00150788	Cd14/Cd86/Havcr2/Tnf/Trem2	5
GO:0002864	regulation of acute inflammatory response to antigenic stimulus	3/181	23/28814	0.000393573	0.00253965	0.00150788	Fcgr1/Fcgr2b/Fcgr3	3
GO:0031649	heat generation	3/181	23/28814	0.000393573	0.00253965	0.00150788	Ccr5/Il1a/Tnf	3
GO:0072677	eosinophil migration	3/181	23/28814	0.000393573	0.00253965	0.00150788	Ccl12/Ccl2/Ccl4	3
GO:2001026	regulation of endothelial cell chemotaxis	3/181	23/28814	0.000393573	0.00253965	0.00150788	Hspb1/Lgmn/Pdgfb	3
GO:0048880	sensory system development	10/181	428/28814	0.00039978	0.00257139	0.00152672	C1qa/Cfh/Cited2/Itgam/Jun/Klf4/Maf/Mertk/Pdgfb/Tgfbr1	10
GO:0010712	regulation of collagen metabolic process	4/181	55/28814	0.000400027	0.00257139	0.00152672	Ccl2/Errfi1/Pdgfb/Serpine1	4
GO:0009743	response to carbohydrate	7/181	212/28814	0.000403082	0.00258606	0.00153544	Camk2n1/Egr1/Glul/Icam1/Ncf2/Sox4/Zfp36l1	7
GO:0043254	regulation of protein-containing complex assembly	10/181	429/28814	0.000407134	0.00260706	0.0015479	Fscn1/Hsp90aa1/Hspa1a/Hspa1b/Icam1/Lamp2/Plek/Sgk1/Tnf/Trem2	10
GO:0001938	positive regulation of endothelial cell proliferation	5/181	99/28814	0.000410767	0.00262531	0.00155874	Ccl2/Egr3/Hmox1/Jun/Pdgfb	5
GO:0007204	positive regulation of cytosolic calcium ion concentration	9/181	354/28814	0.000425524	0.00271444	0.00161166	C3ar1/Ccl3/Ccr5/Ccrl2/Cx3cr1/Ddit3/Gna15/Lyn/P2ry6	9
GO:0043536	positive regulation of blood vessel endothelial cell migration	4/181	56/28814	0.000428701	0.00272951	0.00162061	Hmox1/Hspb1/Nfe2l2/Pdgfb	4
GO:0002495	antigen processing and presentation of peptide antigen via MHC class II	3/181	24/28814	0.000447726	0.00284523	0.00168931	Ctss/Fcgr2b/Trem2	3
GO:0062207	regulation of pattern recognition receptor signaling pathway	5/181	101/28814	0.000450341	0.00285369	0.00169434	Hspa1a/Hspa1b/Lyn/Slc15a3/Trem2	5
GO:0045216	cell-cell junction organization	7/181	216/28814	0.000450762	0.00285369	0.00169434	Cd9/Csf1r/F11r/Fscn1/Pkp4/Tgfbr1/Tnf	7
GO:0031529	ruffle organization	4/181	57/28814	0.000458812	0.00288827	0.00171487	Aif1/Csf1r/Icam1/Plek	4
GO:0031646	positive regulation of nervous system process	4/181	57/28814	0.000458812	0.00288827	0.00171487	Egr2/Fcgr1/Ptafr/Trf	4
GO:0032964	collagen biosynthetic process	4/181	57/28814	0.000458812	0.00288827	0.00171487	Ccl2/Errfi1/Pdgfb/Serpine1	4
GO:0050679	positive regulation of epithelial cell proliferation	7/181	217/28814	0.000463358	0.00291142	0.00172861	Ccl2/Egr3/Glul/Hmox1/Jun/Pdgfb/Tnf	7
GO:0050890	cognition	9/181	359/28814	0.000470765	0.00294945	0.0017512	Camk2n1/Cx3cr1/Egr1/Gatm/Jun/Lgmn/Ptgs1/Sgk1/Trem2	9
GO:0060395	SMAD protein signal transduction	5/181	102/28814	0.000471173	0.00294945	0.0017512	Fos/Hexa/Jun/Tgfbr1/Trf	5
GO:0045055	regulated exocytosis	8/181	287/28814	0.00048635	0.00303878	0.00180423	Adora3/Anxa3/Hmox1/Itgam/Lamp1/Lyn/Plek/Ptafr	8
GO:0010759	positive regulation of macrophage chemotaxis	3/181	25/28814	0.000506436	0.00315839	0.00187525	C3ar1/Ccl2/Csf1r	3
GO:0031346	positive regulation of cell projection organization	10/181	443/28814	0.0005225	0.00325252	0.00193113	Enc1/Fscn1/Hspb1/Lyn/Marcks/Nfe2l2/Rgs2/Serpine2/Sgk1/Tgfbr1	10
GO:0032956	regulation of actin cytoskeleton organization	9/181	366/28814	0.000540681	0.00335945	0.00199462	Csf1r/Ctsl/F11r/Fscn1/Icam1/Il1a/Plek/Rhob/Tgfbr1	9
GO:0050922	negative regulation of chemotaxis	4/181	60/28814	0.000558169	0.00346168	0.00205532	Aif1/Ccl12/Ccl2/Dusp1	4
GO:0002504	antigen processing and presentation of peptide or polysaccharide antigen via MHC class II	3/181	26/28814	0.000569857	0.00350818	0.00208293	Ctss/Fcgr2b/Trem2	3
GO:0006883	cellular sodium ion homeostasis	3/181	26/28814	0.000569857	0.00350818	0.00208293	Il1a/Sgk1/Slc1a3	3
GO:0006925	inflammatory cell apoptotic process	3/181	26/28814	0.000569857	0.00350818	0.00208293	Ccr5/Fcgr2b/Itgam	3
GO:1904996	positive regulation of leukocyte adhesion to vascular endothelial cell	3/181	26/28814	0.000569857	0.00350818	0.00208293	Icam1/Ptafr/Tnf	3
GO:0010976	positive regulation of neuron projection development	7/181	225/28814	0.000574567	0.00352422	0.00209246	Enc1/Hspb1/Lyn/Marcks/Nfe2l2/Rgs2/Serpine2	7
GO:0045732	positive regulation of protein catabolic process	7/181	225/28814	0.000574567	0.00352422	0.00209246	Cd81/Ctsc/Hsp90aa1/Hspa1a/Hspa1b/Tnf/Trem2	7
GO:0046394	carboxylic acid biosynthetic process	8/181	295/28814	0.000582487	0.00356627	0.00211742	Gatm/Glul/Hpgds/Ltc4s/Mgll/Ptgs1/Slc1a3/Tbxas1	8
GO:0031343	positive regulation of cell killing	5/181	107/28814	0.00058641	0.00357721	0.00212392	Cadm1/Ccl2/Itgam/Lag3/Lamp1	5
GO:0071456	cellular response to hypoxia	5/181	107/28814	0.00058641	0.00357721	0.00212392	Cd34/Cited2/Egr1/Nfe2l2/Zfp36l1	5
GO:0042098	T cell proliferation	7/181	226/28814	0.000589842	0.0035916	0.00213246	Aif1/Cd81/Cd86/Havcr2/Il1a/Itgam/Tnfrsf21	7
GO:0031641	regulation of myelination	4/181	61/28814	0.000594433	0.00361299	0.00214516	Ctsc/Egr2/Tnfrsf21/Trf	4
GO:0016053	organic acid biosynthetic process	8/181	296/28814	0.000595514	0.003613	0.00214517	Gatm/Glul/Hpgds/Ltc4s/Mgll/Ptgs1/Slc1a3/Tbxas1	8
GO:0019439	aromatic compound catabolic process	10/181	451/28814	0.000599793	0.00363238	0.00215667	Entpd1/Hmox1/Hspa1a/Hspa1b/Ncf2/Pon3/Tent5a/Tent5c/Zfp36/Zfp36l1	10
GO:0042102	positive regulation of T cell proliferation	5/181	108/28814	0.000611786	0.00369832	0.00219583	Aif1/Cd81/Cd86/Havcr2/Il1a	5
GO:0050769	positive regulation of neurogenesis	8/181	298/28814	0.000622275	0.00375495	0.00222945	Cx3cr1/Egr2/Lyn/Marcks/Serpine2/Sgk1/Tnf/Trf	8
GO:0070841	inclusion body assembly	3/181	27/28814	0.000638138	0.00383685	0.00227807	Dnajb1/Hspa1a/Hspa1b	3
GO:0072012	glomerulus vasculature development	3/181	27/28814	0.000638138	0.00383685	0.00227807	C3ar1/Egr1/Pdgfb	3
GO:0071496	cellular response to external stimulus	8/181	301/28814	0.00066423	0.00398657	0.00236697	Atf3/Cd68/F11r/Fos/Glul/Jun/Lamp2/Nfe2l2	8
GO:0010517	regulation of phospholipase activity	4/181	63/28814	0.000671925	0.00400821	0.00237982	Cd86/Marcks/Ptafr/Rgs2	4
GO:0042269	regulation of natural killer cell mediated cytotoxicity	4/181	63/28814	0.000671925	0.00400821	0.00237982	Cadm1/Havcr2/Lag3/Lamp1	4
GO:0046173	polyol biosynthetic process	4/181	63/28814	0.000671925	0.00400821	0.00237982	Asah1/P2ry6/Plek/Ptafr	4
GO:0007015	actin filament organization	10/181	458/28814	0.000674971	0.00400821	0.00237982	Aif1/F11r/Fscn1/Icam1/Itgb5/Marcks/Plek/Rhob/Tgfbr1/Trf	10
GO:0006457	protein folding	6/181	167/28814	0.000675016	0.00400821	0.00237982	Dnajb1/Hsp90aa1/Hspa1a/Hspa1b/Hspb1/Hspd1	6
GO:0045580	regulation of T cell differentiation	6/181	167/28814	0.000675016	0.00400821	0.00237982	Egr3/Hsp90aa1/Hspb1/Lag3/Nfkbiz/Sox4	6
GO:0010720	positive regulation of cell development	9/181	378/28814	0.000680261	0.0040322	0.00239406	Cx3cr1/Egr2/F11r/Lyn/Marcks/Serpine2/Sgk1/Tnf/Trf	9
GO:0050708	regulation of protein secretion	8/181	304/28814	0.00070844	0.00417262	0.00247743	Camk2n1/Cd33/Frmd4a/Glul/Il1a/Sox4/Tnf/Trem2	8
GO:0001558	regulation of cell growth	10/181	461/28814	0.00070949	0.00417262	0.00247743	Ccr5/Cd81/Hspa1a/Hspa1b/Ifrd1/Mgll/Rgs2/Serpine2/Sgk1/Tgfbr1	10
GO:0046688	response to copper ion	3/181	28/28814	0.000711426	0.00417262	0.00247743	Il1a/Mt1/Nfe2l2	3
GO:0061437	renal system vasculature development	3/181	28/28814	0.000711426	0.00417262	0.00247743	C3ar1/Egr1/Pdgfb	3
GO:0061440	kidney vasculature development	3/181	28/28814	0.000711426	0.00417262	0.00247743	C3ar1/Egr1/Pdgfb	3
GO:1902175	regulation of oxidative stress-induced intrinsic apoptotic signaling pathway	3/181	28/28814	0.000711426	0.00417262	0.00247743	Hspb1/Nfe2l2/Trem2	3
GO:0061077	chaperone-mediated protein folding	4/181	64/28814	0.000713236	0.00417592	0.00247939	Dnajb1/Hspa1a/Hspa1b/Hspb1	4
GO:0046486	glycerolipid metabolic process	9/181	381/28814	0.000719403	0.00420468	0.00249647	Chka/Csf1r/Lpcat2/Mgll/Pdgfb/Pla2g15/Plek/Serinc3/Socs3	9
GO:1905477	positive regulation of protein localization to membrane	5/181	112/28814	0.000721602	0.00421018	0.00249974	Ccl2/Cd81/Itgam/Tnf/Trem2	5
GO:0043433	negative regulation of DNA-binding transcription factor activity	6/181	170/28814	0.000740814	0.00431476	0.00256183	Adora3/Ddit3/Havcr2/Hmox1/Klf4/Nfkbia	6
GO:0045661	regulation of myoblast differentiation	4/181	65/28814	0.000756311	0.00439737	0.00261088	Ddit3/Tnf/Zfhx3/Zfp36l1	4
GO:0003002	regionalization	9/181	385/28814	0.000774435	0.00449494	0.00266881	Bhlhe41/C1qa/Cited2/Ddit3/Egr2/Hhex/Itgam/Mafb/Tgfbr1	9
GO:0031668	cellular response to extracellular stimulus	7/181	237/28814	0.000780143	0.00452024	0.00268383	Atf3/Cd68/Fos/Glul/Jun/Lamp2/Nfe2l2	7
GO:0002715	regulation of natural killer cell mediated immunity	4/181	66/28814	0.000801193	0.0046262	0.00274674	Cadm1/Havcr2/Lag3/Lamp1	4
GO:1903307	positive regulation of regulated secretory pathway	4/181	66/28814	0.000801193	0.0046262	0.00274674	Adora3/Itgam/Lamp1/Ptafr	4
GO:0035710	CD4-positive, alpha-beta T cell activation	5/181	116/28814	0.000845523	0.00487377	0.00289373	Cd81/Ctsl/Gadd45g/Gpr183/Nfkbiz	5
GO:0031647	regulation of protein stability	8/181	313/28814	0.000855485	0.00492271	0.00292279	Cd81/Hsp90aa1/Hspa1a/Hspa1b/Hspd1/Lamp1/Lamp2/Sox4	8
GO:0042552	myelination	6/181	175/28814	0.00086138	0.00494814	0.00293789	Cd9/Ctsc/Egr2/Hexa/Tnfrsf21/Trf	6
GO:0001516	prostaglandin biosynthetic process	3/181	30/28814	0.000873589	0.00498407	0.00295922	Hpgds/Ptgs1/Tbxas1	3
GO:0014912	negative regulation of smooth muscle cell migration	3/181	30/28814	0.000873589	0.00498407	0.00295922	Aif1/Nfe2l2/Serpine1	3
GO:0021602	cranial nerve morphogenesis	3/181	30/28814	0.000873589	0.00498407	0.00295922	Cited2/Egr2/Mafb	3
GO:0046457	prostanoid biosynthetic process	3/181	30/28814	0.000873589	0.00498407	0.00295922	Hpgds/Ptgs1/Tbxas1	3
GO:0001892	embryonic placenta development	5/181	117/28814	0.000878836	0.00500548	0.00297193	Cebpa/Cited2/Pdgfb/Socs3/Zfp36l1	5
GO:0042176	regulation of protein catabolic process	9/181	393/28814	0.000894812	0.00507182	0.00301132	Cd81/Ctsc/Hsp90aa1/Hspa1a/Hspa1b/Odc1/Serpine2/Tnf/Trem2	9
GO:0000768	syncytium formation by plasma membrane fusion	4/181	68/28814	0.000896541	0.00507182	0.00301132	Cd81/Cd9/Plekho1/Trem2	4
GO:0006801	superoxide metabolic process	4/181	68/28814	0.000896541	0.00507182	0.00301132	Itgam/Ncf2/Nfe2l2/Pon3	4
GO:0140253	cell-cell fusion	4/181	68/28814	0.000896541	0.00507182	0.00301132	Cd81/Cd9/Plekho1/Trem2	4
GO:0038061	NIK/NF-kappaB signaling	5/181	118/28814	0.000913117	0.00514243	0.00305325	Cd14/Cd86/Havcr2/Tnf/Trem2	5
GO:0051897	positive regulation of protein kinase B signaling	5/181	118/28814	0.000913117	0.00514243	0.00305325	Cx3cr1/Hsp90aa1/Osm/Tgfbr1/Tnf	5
GO:0043271	negative regulation of ion transport	6/181	177/28814	0.00091363	0.00514243	0.00305325	Cd33/Entpd1/Gem/Icam1/Rgs2/Serpine2	6
GO:0007272	ensheathment of neurons	6/181	178/28814	0.000940653	0.00526797	0.00312778	Cd9/Ctsc/Egr2/Hexa/Tnfrsf21/Trf	6
GO:0008366	axon ensheathment	6/181	178/28814	0.000940653	0.00526797	0.00312778	Cd9/Ctsc/Egr2/Hexa/Tnfrsf21/Trf	6
GO:0009612	response to mechanical stimulus	6/181	178/28814	0.000940653	0.00526797	0.00312778	F11r/Fos/Jun/Nfkbia/Serpine2/Slc1a3	6
GO:0006940	regulation of smooth muscle contraction	4/181	69/28814	0.00094709	0.00529517	0.00314393	Dock4/Ptafr/Ptgs1/Rgs2	4
GO:0051480	regulation of cytosolic calcium ion concentration	9/181	397/28814	0.00096047	0.00533811	0.00316943	C3ar1/Ccl3/Ccr5/Ccrl2/Cx3cr1/Ddit3/Gna15/Lyn/P2ry6	9
GO:0032958	inositol phosphate biosynthetic process	3/181	31/28814	0.000962741	0.00533811	0.00316943	P2ry6/Plek/Ptafr	3
GO:0032967	positive regulation of collagen biosynthetic process	3/181	31/28814	0.000962741	0.00533811	0.00316943	Ccl2/Pdgfb/Serpine1	3
GO:1904752	regulation of vascular associated smooth muscle cell migration	3/181	31/28814	0.000962741	0.00533811	0.00316943	Dock4/Nfe2l2/Pdgfb	3
GO:2000352	negative regulation of endothelial cell apoptotic process	3/181	31/28814	0.000962741	0.00533811	0.00316943	Icam1/Nfe2l2/Serpine1	3
GO:0090407	organophosphate biosynthetic process	10/181	482/28814	0.000994213	0.00548803	0.00325844	Chka/Ckb/Entpd1/Lpcat2/P2ry6/Pdgfb/Plek/Ptafr/Socs3/Trem2	10
GO:0009306	protein secretion	9/181	399/28814	0.000994736	0.00548803	0.00325844	Camk2n1/Cd33/Frmd4a/Glul/Il1a/Plek/Sox4/Tnf/Trem2	9
GO:0001937	negative regulation of endothelial cell proliferation	4/181	70/28814	0.000999612	0.00548803	0.00325844	Ccl12/Ccl2/Tgfbr1/Tnf	4
GO:0006949	syncytium formation	4/181	70/28814	0.000999612	0.00548803	0.00325844	Cd81/Cd9/Plekho1/Trem2	4
GO:0042246	tissue regeneration	4/181	70/28814	0.000999612	0.00548803	0.00325844	Cd81/Cd9/Ifrd1/Serpine1	4
GO:0042509	regulation of tyrosine phosphorylation of STAT protein	4/181	70/28814	0.000999612	0.00548803	0.00325844	Csf1r/Lyn/Osm/Socs3	4
GO:0035592	establishment of protein localization to extracellular region	9/181	400/28814	0.00101224	0.00554826	0.0032942	Camk2n1/Cd33/Frmd4a/Glul/Il1a/Plek/Sox4/Tnf/Trem2	9
GO:0048638	regulation of developmental growth	9/181	402/28814	0.00104799	0.00573484	0.00340498	Ccr5/Cited2/Dusp6/Ifrd1/Lgmn/Mgll/Rgs2/Serpine1/Tgfbr1	9
GO:0010574	regulation of vascular endothelial growth factor production	3/181	32/28814	0.00105745	0.00573972	0.00340788	C3ar1/Ccl2/Il1a	3
GO:0045616	regulation of keratinocyte differentiation	3/181	32/28814	0.00105745	0.00573972	0.00340788	Errfi1/Zfp36/Zfp36l1	3
GO:0045662	negative regulation of myoblast differentiation	3/181	32/28814	0.00105745	0.00573972	0.00340788	Ddit3/Tnf/Zfhx3	3
GO:0051085	chaperone cofactor-dependent protein refolding	3/181	32/28814	0.00105745	0.00573972	0.00340788	Dnajb1/Hspa1a/Hspa1b	3
GO:1902042	negative regulation of extrinsic apoptotic signaling pathway via death domain receptors	3/181	32/28814	0.00105745	0.00573972	0.00340788	Hmox1/Icam1/Serpine1	3
GO:0071692	protein localization to extracellular region	9/181	406/28814	0.00112257	0.00608331	0.00361188	Camk2n1/Cd33/Frmd4a/Glul/Il1a/Plek/Sox4/Tnf/Trem2	9
GO:0007389	pattern specification process	10/181	490/28814	0.00112476	0.00608534	0.00361308	Bhlhe41/C1qa/Cfap45/Cited2/Ddit3/Egr2/Hhex/Itgam/Mafb/Tgfbr1	10
GO:1903305	regulation of regulated secretory pathway	6/181	185/28814	0.00114745	0.00619807	0.00368002	Adora3/Hmox1/Itgam/Lamp1/Lyn/Ptafr	6
GO:0043954	cellular component maintenance	4/181	73/28814	0.00116943	0.00630661	0.00374446	Cadm1/Csf1r/Fcgr2b/Trem2	4
GO:0046631	alpha-beta T cell activation	6/181	186/28814	0.00117962	0.00634194	0.00376544	Cd81/Clec4a2/Ctsl/Gadd45g/Gpr183/Nfkbiz	6
GO:0002040	sprouting angiogenesis	5/181	125/28814	0.00118166	0.00634194	0.00376544	Egr3/Glul/Hmox1/Klf2/Klf4	5
GO:0032649	regulation of interferon-gamma production	5/181	125/28814	0.00118166	0.00634194	0.00376544	Cd14/Ddit3/Havcr2/Hspd1/Tnf	5
GO:0001822	kidney development	8/181	330/28814	0.0011997	0.00642848	0.00381682	Basp1/C3ar1/Cfh/Egr1/Odc1/Pdgfb/Sox4/Tgfbr1	8
GO:0042129	regulation of T cell proliferation	6/181	187/28814	0.00121248	0.00648659	0.00385132	Aif1/Cd81/Cd86/Havcr2/Il1a/Tnfrsf21	6
GO:0090257	regulation of muscle system process	7/181	256/28814	0.00122033	0.00651817	0.00387007	Aif1/Dock4/Errfi1/Klf4/Ptafr/Ptgs1/Rgs2	7
GO:0032414	positive regulation of ion transmembrane transporter activity	5/181	126/28814	0.00122432	0.00652905	0.00387653	Ccl2/Ctss/P2ry6/Ptafr/Trem2	5
GO:0044703	multi-organism reproductive process	6/181	188/28814	0.00124604	0.0066341	0.0039389	Cited2/Ctsl/Havcr2/Hpgd/Ptafr/Serpine2	6
GO:0034976	response to endoplasmic reticulum stress	7/181	257/28814	0.00124798	0.0066341	0.0039389	Atf3/Ddit3/Fcgr2b/Jun/Marcks/Nfe2l2/Serinc3	7
GO:0010714	positive regulation of collagen metabolic process	3/181	34/28814	0.00126407	0.00667724	0.00396451	Ccl2/Pdgfb/Serpine1	3
GO:0010758	regulation of macrophage chemotaxis	3/181	34/28814	0.00126407	0.00667724	0.00396451	C3ar1/Ccl2/Csf1r	3
GO:0044788	modulation by host of viral process	3/181	34/28814	0.00126407	0.00667724	0.00396451	Ccl12/Csf1r/Tmem41b	3
GO:0090322	regulation of superoxide metabolic process	3/181	34/28814	0.00126407	0.00667724	0.00396451	Itgam/Nfe2l2/Pon3	3
GO:0032970	regulation of actin filament-based process	9/181	414/28814	0.00128463	0.00677515	0.00402265	Csf1r/Ctsl/F11r/Fscn1/Icam1/Il1a/Plek/Rhob/Tgfbr1	9
GO:0007260	tyrosine phosphorylation of STAT protein	4/181	75/28814	0.00129326	0.00678859	0.00403063	Csf1r/Lyn/Osm/Socs3	4
GO:0007422	peripheral nervous system development	4/181	75/28814	0.00129326	0.00678859	0.00403063	Cited2/Egr2/Egr3/Osm	4
GO:0014068	positive regulation of phosphatidylinositol 3-kinase signaling	4/181	75/28814	0.00129326	0.00678859	0.00403063	Adora3/Osm/Pdgfb/Trem2	4
GO:0045807	positive regulation of endocytosis	5/181	128/28814	0.00131304	0.0068709	0.0040795	Cd14/Fcgr1/Serpine1/Trem2/Trf	5
GO:0048640	negative regulation of developmental growth	5/181	128/28814	0.00131304	0.0068709	0.0040795	Ccr5/Cited2/Ifrd1/Lgmn/Rgs2	5
GO:0002704	negative regulation of leukocyte mediated immunity	4/181	76/28814	0.00135848	0.00707895	0.00420303	Cx3cr1/Fcgr2b/Havcr2/Hmox1	4
GO:0043500	muscle adaptation	5/181	129/28814	0.00135914	0.00707895	0.00420303	Aif1/Errfi1/Gatm/Klf4/Rgs2	5
GO:2000278	regulation of DNA biosynthetic process	5/181	129/28814	0.00135914	0.00707895	0.00420303	C3ar1/Dusp1/Hsp90aa1/Klf4/Pdgfb	5
GO:0010837	regulation of keratinocyte proliferation	3/181	35/28814	0.00137623	0.00714571	0.00424266	Ctsl/Zfp36/Zfp36l1	3
GO:0090218	positive regulation of lipid kinase activity	3/181	35/28814	0.00137623	0.00714571	0.00424266	Cd81/Lyn/Pdgfb	3
GO:0009749	response to glucose	6/181	192/28814	0.00138743	0.00719273	0.00427058	Camk2n1/Egr1/Glul/Icam1/Ncf2/Sox4	6
GO:0002698	negative regulation of immune effector process	5/181	130/28814	0.00140642	0.00727993	0.00432236	Cx3cr1/Fcgr2b/Havcr2/Hmox1/Tnf	5
GO:0097242	amyloid-beta clearance	3/181	36/28814	0.00149445	0.00772361	0.00458578	Itgam/Tnf/Trem2	3
GO:0009746	response to hexose	6/181	195/28814	0.00150126	0.0077469	0.00459961	Camk2n1/Egr1/Glul/Icam1/Ncf2/Sox4	6
GO:0036294	cellular response to decreased oxygen levels	5/181	132/28814	0.00150461	0.00775224	0.00460278	Cd34/Cited2/Egr1/Nfe2l2/Zfp36l1	5
GO:1903522	regulation of blood circulation	7/181	266/28814	0.00151951	0.00781694	0.00464119	Dock4/Icam1/Mgll/Pdgfb/Ptgs1/Rgs2/Tbxas1	7
GO:0019722	calcium-mediated signaling	6/181	196/28814	0.00154075	0.00791406	0.00469886	Adora3/Ccr5/Ccrl2/Cx3cr1/Tnf/Trem2	6
GO:0033559	unsaturated fatty acid metabolic process	5/181	133/28814	0.00155556	0.0079657	0.00472952	Hpgd/Hpgds/Mgll/Ptgs1/Tbxas1	5
GO:0050868	negative regulation of T cell activation	5/181	133/28814	0.00155556	0.0079657	0.00472952	Cd86/Havcr2/Hspb1/Lag3/Tnfrsf21	5
GO:0009988	cell-cell recognition	4/181	79/28814	0.0015679	0.00800443	0.00475252	Cd81/Cd9/Havcr2/Hspa1b	4
GO:0071277	cellular response to calcium ion	4/181	79/28814	0.0015679	0.00800443	0.00475252	Fos/Fosb/Jun/Lgmn	4
GO:0072001	renal system development	8/181	345/28814	0.00158791	0.00809423	0.00480583	Basp1/C3ar1/Cfh/Egr1/Odc1/Pdgfb/Sox4/Tgfbr1	8
GO:0032411	positive regulation of transporter activity	5/181	134/28814	0.00160776	0.00817724	0.00485512	Ccl2/Ctss/P2ry6/Ptafr/Trem2	5
GO:0044270	cellular nitrogen compound catabolic process	9/181	428/28814	0.00161337	0.00817724	0.00485512	Entpd1/Hmox1/Hspa1a/Hspa1b/Ncf2/Tent5a/Tent5c/Zfp36/Zfp36l1	9
GO:0050869	negative regulation of B cell activation	3/181	37/28814	0.00161884	0.00817724	0.00485512	Fcgr2b/Lyn/Tnfrsf21	3
GO:0050901	leukocyte tethering or rolling	3/181	37/28814	0.00161884	0.00817724	0.00485512	Cx3cr1/Ptafr/Tnf	3
GO:0051084	'de novo' post-translational protein folding	3/181	37/28814	0.00161884	0.00817724	0.00485512	Dnajb1/Hspa1a/Hspa1b	3
GO:0051953	negative regulation of amine transport	3/181	37/28814	0.00161884	0.00817724	0.00485512	Entpd1/Ptgs1/Rgs2	3
GO:0034284	response to monosaccharide	6/181	198/28814	0.00162208	0.00818125	0.0048575	Camk2n1/Egr1/Glul/Icam1/Ncf2/Sox4	6
GO:1903201	regulation of oxidative stress-induced cell death	4/181	80/28814	0.00164243	0.00825898	0.00490365	Hspb1/Itgam/Nfe2l2/Trem2	4
GO:2000573	positive regulation of DNA biosynthetic process	4/181	80/28814	0.00164243	0.00825898	0.00490365	C3ar1/Hsp90aa1/Klf4/Pdgfb	4
GO:0006911	phagocytosis, engulfment	6/181	199/28814	0.00166395	0.00835469	0.00496048	Aif1/Fcgr1/Fcgr2b/Fcgr3/Itgam/Trem2	6
GO:1905475	regulation of protein localization to membrane	6/181	200/28814	0.00170664	0.00843844	0.0050102	Abi3/Ccl2/Cd81/Itgam/Tnf/Trem2	6
GO:0002349	histamine production involved in inflammatory response	2/181	10/28814	0.00170835	0.00843844	0.0050102	Adora3/Lyn	2
GO:0002357	defense response to tumor cell	2/181	10/28814	0.00170835	0.00843844	0.0050102	Abi3/Klf4	2
GO:0002441	histamine secretion involved in inflammatory response	2/181	10/28814	0.00170835	0.00843844	0.0050102	Adora3/Lyn	2
GO:0002553	histamine secretion by mast cell	2/181	10/28814	0.00170835	0.00843844	0.0050102	Adora3/Lyn	2
GO:0007567	parturition	2/181	10/28814	0.00170835	0.00843844	0.0050102	Hpgd/Ptafr	2
GO:0014908	myotube differentiation involved in skeletal muscle regeneration	2/181	10/28814	0.00170835	0.00843844	0.0050102	Cd81/Cd9	2
GO:0061043	regulation of vascular wound healing	2/181	10/28814	0.00170835	0.00843844	0.0050102	Serpine1/Tnf	2
GO:0070391	response to lipoteichoic acid	2/181	10/28814	0.00170835	0.00843844	0.0050102	Cd14/Trem2	2
GO:0071223	cellular response to lipoteichoic acid	2/181	10/28814	0.00170835	0.00843844	0.0050102	Cd14/Trem2	2
GO:0072203	cell proliferation involved in metanephros development	2/181	10/28814	0.00170835	0.00843844	0.0050102	Egr1/Pdgfb	2
GO:0048844	artery morphogenesis	4/181	81/28814	0.00171937	0.00848039	0.00503511	Cited2/Hpgd/Sox4/Tgfbr1	4
GO:0002701	negative regulation of production of molecular mediator of immune response	3/181	38/28814	0.00174954	0.00860382	0.0051084	Fcgr2b/Hmox1/Tnf	3
GO:0006458	'de novo' protein folding	3/181	38/28814	0.00174954	0.00860382	0.0051084	Dnajb1/Hspa1a/Hspa1b	3
GO:0044706	multi-multicellular organism process	6/181	202/28814	0.00179451	0.00881203	0.00523202	Cited2/Ctsl/Havcr2/Hpgd/Ptafr/Serpine2	6
GO:0071900	regulation of protein serine/threonine kinase activity	8/181	352/28814	0.00180021	0.00882709	0.00524096	Csf1r/Dusp1/Hhex/Lyn/Marcks/Pdgfb/Rgs2/Tnf	8
GO:0033209	tumor necrosis factor-mediated signaling pathway	4/181	83/28814	0.00188072	0.00917033	0.00544475	Hspa1a/Hspa1b/Nfkbia/Tnf	4
GO:0050810	regulation of steroid biosynthetic process	4/181	83/28814	0.00188072	0.00917033	0.00544475	Asah1/Egr1/Il1a/Tnf	4
GO:0051384	response to glucocorticoid	4/181	83/28814	0.00188072	0.00917033	0.00544475	Sgk1/Tnf/Zfp36/Zfp36l1	4
GO:0030308	negative regulation of cell growth	6/181	204/28814	0.00188576	0.00917033	0.00544475	Ccr5/Hspa1a/Hspa1b/Ifrd1/Rgs2/Serpine2	6
GO:0033028	myeloid cell apoptotic process	3/181	39/28814	0.00188664	0.00917033	0.00544475	Ccr5/Fcgr2b/Itgam	3
GO:0043304	regulation of mast cell degranulation	3/181	39/28814	0.00188664	0.00917033	0.00544475	Adora3/Hmox1/Lyn	3
GO:0016032	viral process	8/181	355/28814	0.00189779	0.00921118	0.005469	Ccl12/Csf1r/Ctsl/Icam1/Jun/Tmem41b/Tnf/Zfp36	8
GO:0031669	cellular response to nutrient levels	6/181	205/28814	0.00193269	0.00936697	0.0055615	Atf3/Cd68/Glul/Jun/Lamp2/Nfe2l2	6
GO:0045862	positive regulation of proteolysis	8/181	357/28814	0.00196514	0.00948331	0.00563058	Ctsc/Hspa1a/Hspa1b/Hspd1/Lgmn/Lyn/Tnf/Trem2	8
GO:0060191	regulation of lipase activity	4/181	84/28814	0.00196519	0.00948331	0.00563058	Cd86/Marcks/Ptafr/Rgs2	4
GO:2001259	positive regulation of cation channel activity	4/181	84/28814	0.00196519	0.00948331	0.00563058	Ccl2/Ctss/P2ry6/Trem2	4
GO:0052548	regulation of endopeptidase activity	8/181	358/28814	0.00199951	0.00963503	0.00572066	Hspa1b/Hspd1/Klf4/Lgmn/Lyn/Serpine1/Serpine2/Tnf	8
GO:0070304	positive regulation of stress-activated protein kinase signaling cascade	5/181	141/28814	0.00200995	0.00967142	0.00574227	Fcgr2b/Gadd45g/Il1a/Lyn/Tnf	5
GO:0032872	regulation of stress-activated MAPK cascade	6/181	207/28814	0.00202919	0.00969138	0.00575412	Dusp1/Fcgr2b/Gadd45g/Il1a/Tnf/Trem2	6
GO:0042119	neutrophil activation	3/181	40/28814	0.00203026	0.00969138	0.00575412	Anxa3/Itgam/Ptafr	3
GO:0042398	cellular modified amino acid biosynthetic process	3/181	40/28814	0.00203026	0.00969138	0.00575412	Ckb/Gatm/Nfe2l2	3
GO:0050850	positive regulation of calcium-mediated signaling	3/181	40/28814	0.00203026	0.00969138	0.00575412	Adora3/Tnf/Trem2	3
GO:1903670	regulation of sprouting angiogenesis	3/181	40/28814	0.00203026	0.00969138	0.00575412	Glul/Klf2/Klf4	3
GO:0043434	response to peptide hormone	8/181	359/28814	0.00203435	0.00969138	0.00575412	Egr1/Egr2/Gatm/Marcks/Nfe2l2/Sgk1/Socs3/Zfp36l1	8
GO:0051962	positive regulation of nervous system development	8/181	359/28814	0.00203435	0.00969138	0.00575412	Cx3cr1/Egr2/Lyn/Marcks/Serpine2/Sgk1/Tnf/Trf	8
GO:0046546	development of primary male sexual characteristics	5/181	142/28814	0.00207288	0.00972599	0.00577467	Cited2/Icam1/Il1a/Lhfpl2/Tgfbr1	5
GO:0072330	monocarboxylic acid biosynthetic process	6/181	208/28814	0.00207878	0.00972599	0.00577467	Gatm/Hpgds/Ltc4s/Mgll/Ptgs1/Tbxas1	6
GO:0099024	plasma membrane invagination	6/181	208/28814	0.00207878	0.00972599	0.00577467	Aif1/Fcgr1/Fcgr2b/Fcgr3/Itgam/Trem2	6
GO:0002676	regulation of chronic inflammatory response	2/181	11/28814	0.00207937	0.00972599	0.00577467	Cx3cr1/Tnf	2
GO:0002887	negative regulation of myeloid leukocyte mediated immunity	2/181	11/28814	0.00207937	0.00972599	0.00577467	Cx3cr1/Hmox1	2
GO:0010968	regulation of microtubule nucleation	2/181	11/28814	0.00207937	0.00972599	0.00577467	Hspa1a/Hspa1b	2
GO:0031620	regulation of fever generation	2/181	11/28814	0.00207937	0.00972599	0.00577467	Ccr5/Tnf	2
GO:0031642	negative regulation of myelination	2/181	11/28814	0.00207937	0.00972599	0.00577467	Ctsc/Tnfrsf21	2
GO:0032959	inositol trisphosphate biosynthetic process	2/181	11/28814	0.00207937	0.00972599	0.00577467	P2ry6/Ptafr	2
GO:0061517	macrophage proliferation	2/181	11/28814	0.00207937	0.00972599	0.00577467	Csf1r/Trem2	2
GO:1903265	positive regulation of tumor necrosis factor-mediated signaling pathway	2/181	11/28814	0.00207937	0.00972599	0.00577467	Hspa1a/Hspa1b	2
GO:1990440	positive regulation of transcription from RNA polymerase II promoter in response to endoplasmic reticulum stress	2/181	11/28814	0.00207937	0.00972599	0.00577467	Atf3/Ddit3	2
GO:2001214	positive regulation of vasculogenesis	2/181	11/28814	0.00207937	0.00972599	0.00577467	Cd34/Rin2	2
GO:0032729	positive regulation of interferon-gamma production	4/181	86/28814	0.00214194	0.0100047	0.00594014	Cd14/Havcr2/Hspd1/Tnf	4
GO:0002446	neutrophil mediated immunity	3/181	41/28814	0.0021805	0.0101012	0.00599747	Anxa3/Itgam/Ptafr	3
GO:0006636	unsaturated fatty acid biosynthetic process	3/181	41/28814	0.0021805	0.0101012	0.00599747	Hpgds/Ptgs1/Tbxas1	3
GO:0006953	acute-phase response	3/181	41/28814	0.0021805	0.0101012	0.00599747	Ccr5/Il1a/Tnf	3
GO:0032733	positive regulation of interleukin-10 production	3/181	41/28814	0.0021805	0.0101012	0.00599747	Cd34/Hspd1/Trem2	3
GO:0045954	positive regulation of natural killer cell mediated cytotoxicity	3/181	41/28814	0.0021805	0.0101012	0.00599747	Cadm1/Lag3/Lamp1	3
GO:2000241	regulation of reproductive process	6/181	210/28814	0.00218071	0.0101012	0.00599747	Cited2/Hpgds/Il1a/Lhfpl2/Osm/Ptafr	6
GO:0050728	negative regulation of inflammatory response	5/181	144/28814	0.00220305	0.0101906	0.00605054	Cx3cr1/Fcgr2b/Socs3/Trem2/Zfp36	5
GO:0042267	natural killer cell mediated cytotoxicity	4/181	87/28814	0.0022343	0.0103209	0.00612791	Cadm1/Havcr2/Lag3/Lamp1	4
GO:0051928	positive regulation of calcium ion transport	5/181	145/28814	0.00227032	0.0104729	0.00621812	Ccl12/Ccl2/P2ry6/Pdgfb/Serpine1	5
GO:0006644	phospholipid metabolic process	8/181	367/28814	0.00233065	0.0107235	0.00636695	Chka/Csf1r/Lpcat2/Pdgfb/Pla2g15/Plek/Serinc3/Socs3	8
GO:0033006	regulation of mast cell activation involved in immune response	3/181	42/28814	0.00233747	0.0107235	0.00636695	Adora3/Hmox1/Lyn	3
GO:1900744	regulation of p38MAPK cascade	3/181	42/28814	0.00233747	0.0107235	0.00636695	Dusp1/Gadd45g/Trem2	3
GO:2000249	regulation of actin cytoskeleton reorganization	3/181	42/28814	0.00233747	0.0107235	0.00636695	Csf1r/Ctsl/F11r	3
GO:0045089	positive regulation of innate immune response	5/181	148/28814	0.00248112	0.0111706	0.0066324	Cadm1/Havcr2/Hsp90aa1/Lag3/Lamp1	5
GO:0071453	cellular response to oxygen levels	5/181	148/28814	0.00248112	0.0111706	0.0066324	Cd34/Cited2/Egr1/Nfe2l2/Zfp36l1	5
GO:0001781	neutrophil apoptotic process	2/181	12/28814	0.00248495	0.0111706	0.0066324	Fcgr2b/Itgam	2
GO:0002246	wound healing involved in inflammatory response	2/181	12/28814	0.00248495	0.0111706	0.0066324	Hmox1/Il1a	2
GO:0002885	positive regulation of hypersensitivity	2/181	12/28814	0.00248495	0.0111706	0.0066324	Fcgr1/Fcgr3	2
GO:0034135	regulation of toll-like receptor 2 signaling pathway	2/181	12/28814	0.00248495	0.0111706	0.0066324	Lyn/Trem2	2
GO:0036005	response to macrophage colony-stimulating factor	2/181	12/28814	0.00248495	0.0111706	0.0066324	Csf1r/Trem2	2
GO:0036006	cellular response to macrophage colony-stimulating factor stimulus	2/181	12/28814	0.00248495	0.0111706	0.0066324	Csf1r/Trem2	2
GO:0043313	regulation of neutrophil degranulation	2/181	12/28814	0.00248495	0.0111706	0.0066324	Itgam/Ptafr	2
GO:0043619	regulation of transcription from RNA polymerase II promoter in response to oxidative stress	2/181	12/28814	0.00248495	0.0111706	0.0066324	Hmox1/Nfe2l2	2
GO:0070444	oligodendrocyte progenitor proliferation	2/181	12/28814	0.00248495	0.0111706	0.0066324	Lyn/Trf	2
GO:0070445	regulation of oligodendrocyte progenitor proliferation	2/181	12/28814	0.00248495	0.0111706	0.0066324	Lyn/Trf	2
GO:0140052	cellular response to oxidised low-density lipoprotein particle stimulus	2/181	12/28814	0.00248495	0.0111706	0.0066324	Cd68/Trem2	2
GO:1902947	regulation of tau-protein kinase activity	2/181	12/28814	0.00248495	0.0111706	0.0066324	Egr1/Hsp90aa1	2
GO:1903977	positive regulation of glial cell migration	2/181	12/28814	0.00248495	0.0111706	0.0066324	Cx3cr1/Trem2	2
GO:0002717	positive regulation of natural killer cell mediated immunity	3/181	43/28814	0.00250127	0.0112138	0.00665806	Cadm1/Lag3/Lamp1	3
GO:0045601	regulation of endothelial cell differentiation	3/181	43/28814	0.00250127	0.0112138	0.00665806	F11r/Tgfbr1/Tnf	3
GO:0001666	response to hypoxia	6/181	216/28814	0.00250921	0.0112194	0.00666138	Cd34/Cited2/Egr1/Hmox1/Nfe2l2/Zfp36l1	6
GO:0010324	membrane invagination	6/181	216/28814	0.00250921	0.0112194	0.00666138	Aif1/Fcgr1/Fcgr2b/Fcgr3/Itgam/Trem2	6
GO:0002228	natural killer cell mediated immunity	4/181	90/28814	0.0025278	0.0112574	0.00668395	Cadm1/Havcr2/Lag3/Lamp1	4
GO:0019915	lipid storage	4/181	90/28814	0.0025278	0.0112574	0.00668395	Hexa/Nfkbia/Tnf/Trem2	4
GO:0031960	response to corticosteroid	4/181	90/28814	0.0025278	0.0112574	0.00668395	Sgk1/Tnf/Zfp36/Zfp36l1	4
GO:0031589	cell-substrate adhesion	8/181	373/28814	0.00257432	0.0114494	0.00679791	Cd34/Itgam/Itgb5/Marcks/Mertk/Pdgfb/Rin2/Serpine1	8
GO:0043010	camera-type eye development	8/181	374/28814	0.0026168	0.0116229	0.00690092	Cfh/Cited2/Jun/Klf4/Maf/Mertk/Pdgfb/Tgfbr1	8
GO:0060420	regulation of heart growth	4/181	91/28814	0.00263123	0.0116561	0.00692064	Cited2/Dusp6/Rgs2/Tgfbr1	4
GO:1900407	regulation of cellular response to oxidative stress	4/181	91/28814	0.00263123	0.0116561	0.00692064	Hspb1/Itgam/Nfe2l2/Trem2	4
GO:0007616	long-term memory	3/181	44/28814	0.00267199	0.0118054	0.0070093	Camk2n1/Egr1/Sgk1	3
GO:0030851	granulocyte differentiation	3/181	44/28814	0.00267199	0.0118054	0.0070093	C1qc/Cebpa/Cited2	3
GO:0043367	CD4-positive, alpha-beta T cell differentiation	4/181	92/28814	0.00273754	0.0120632	0.00716233	Ctsl/Gadd45g/Gpr183/Nfkbiz	4
GO:0061515	myeloid cell development	4/181	92/28814	0.00273754	0.0120632	0.00716233	Cited2/Csf1r/Itgam/Klf2	4
GO:0030522	intracellular receptor signaling pathway	6/181	220/28814	0.00274801	0.0120934	0.00718029	Cited2/Hspa1a/Hspa1b/Klf2/Nfkbia/Slc15a3	6
GO:0042554	superoxide anion generation	3/181	45/28814	0.00284974	0.0125082	0.00742659	Itgam/Ncf2/Pon3	3
GO:0071385	cellular response to glucocorticoid stimulus	3/181	45/28814	0.00284974	0.0125082	0.00742659	Sgk1/Zfp36/Zfp36l1	3
GO:0006633	fatty acid biosynthetic process	5/181	153/28814	0.00286351	0.0125522	0.00745271	Hpgds/Ltc4s/Mgll/Ptgs1/Tbxas1	5
GO:0014745	negative regulation of muscle adaptation	2/181	13/28814	0.00292466	0.0127204	0.00755254	Errfi1/Klf4	2
GO:0031652	positive regulation of heat generation	2/181	13/28814	0.00292466	0.0127204	0.00755254	Ccr5/Tnf	2
GO:0031953	negative regulation of protein autophosphorylation	2/181	13/28814	0.00292466	0.0127204	0.00755254	Errfi1/Jun	2
GO:0071803	positive regulation of podosome assembly	2/181	13/28814	0.00292466	0.0127204	0.00755254	Fscn1/Tnf	2
GO:0090557	establishment of endothelial intestinal barrier	2/181	13/28814	0.00292466	0.0127204	0.00755254	F11r/Icam1	2
GO:1904058	positive regulation of sensory perception of pain	2/181	13/28814	0.00292466	0.0127204	0.00755254	Fcgr1/Ptafr	2
GO:0032273	positive regulation of protein polymerization	4/181	94/28814	0.0029589	0.0128359	0.00762116	Hsp90aa1/Hspa1a/Hspa1b/Icam1	4
GO:0045445	myoblast differentiation	4/181	94/28814	0.0029589	0.0128359	0.00762116	Ddit3/Tnf/Zfhx3/Zfp36l1	4
GO:0019216	regulation of lipid metabolic process	8/181	382/28814	0.00297674	0.0128967	0.0076572	Asah1/Cd81/Egr1/Il1a/Lyn/Pdgfb/Tnf/Trem2	8
GO:0071695	anatomical structure maturation	7/181	300/28814	0.00298214	0.0129033	0.00766116	C1qa/Cebpa/Ctsl/Cx3cr1/Ddit3/Klf2/Pdgfb	7
GO:0007043	cell-cell junction assembly	5/181	155/28814	0.0030278	0.0130461	0.00774593	Cd9/F11r/Fscn1/Pkp4/Tnf	5
GO:0002686	negative regulation of leukocyte migration	3/181	46/28814	0.00303461	0.0130461	0.00774593	Ccl12/Ccl2/Dusp1	3
GO:0008631	intrinsic apoptotic signaling pathway in response to oxidative stress	3/181	46/28814	0.00303461	0.0130461	0.00774593	Hspb1/Nfe2l2/Trem2	3
GO:0031952	regulation of protein autophosphorylation	3/181	46/28814	0.00303461	0.0130461	0.00774593	Errfi1/Jun/Pdgfb	3
GO:0036230	granulocyte activation	3/181	46/28814	0.00303461	0.0130461	0.00774593	Anxa3/Itgam/Ptafr	3
GO:0033077	T cell differentiation in thymus	4/181	95/28814	0.00307403	0.0131817	0.00782647	Egr3/Il1a/Mafb/Zfp36l1	4
GO:0045685	regulation of glial cell differentiation	4/181	95/28814	0.00307403	0.0131817	0.00782647	Egr2/Serpine2/Tnfrsf21/Trem2	4
GO:0044344	cellular response to fibroblast growth factor stimulus	4/181	96/28814	0.00319219	0.0136294	0.00809226	Egr3/Pdgfb/Zfp36/Zfp36l1	4
GO:0070509	calcium ion import	4/181	96/28814	0.00319219	0.0136294	0.00809226	Ccl12/Ccl2/Pdgfb/Serpine1	4
GO:0072655	establishment of protein localization to mitochondrion	4/181	96/28814	0.00319219	0.0136294	0.00809226	Ddit3/Hk2/Hsp90aa1/Hspd1	4
GO:0051092	positive regulation of NF-kappaB transcription factor activity	5/181	157/28814	0.00319878	0.0136294	0.00809226	Cx3cr1/Hspa1a/Hspa1b/Icam1/Tnf	5
GO:0072006	nephron development	5/181	157/28814	0.00319878	0.0136294	0.00809226	Basp1/C3ar1/Cfh/Egr1/Pdgfb	5
GO:0001655	urogenital system development	8/181	387/28814	0.00322059	0.0136614	0.00811125	Basp1/C3ar1/Cfh/Egr1/Odc1/Pdgfb/Sox4/Tgfbr1	8
GO:0043277	apoptotic cell clearance	3/181	47/28814	0.00322668	0.0136614	0.00811125	Ccl2/Mertk/Trem2	3
GO:0043616	keratinocyte proliferation	3/181	47/28814	0.00322668	0.0136614	0.00811125	Ctsl/Zfp36/Zfp36l1	3
GO:0060135	maternal process involved in female pregnancy	3/181	47/28814	0.00322668	0.0136614	0.00811125	Cited2/Ctsl/Havcr2	3
GO:0062208	positive regulation of pattern recognition receptor signaling pathway	3/181	47/28814	0.00322668	0.0136614	0.00811125	Hspa1a/Hspa1b/Slc15a3	3
GO:1902903	regulation of supramolecular fiber organization	8/181	388/28814	0.00327118	0.0138323	0.00821272	F11r/Hspa1a/Hspa1b/Icam1/Plek/Sgk1/Tgfbr1/Trem2	8
GO:0045576	mast cell activation	4/181	97/28814	0.00331341	0.0139932	0.00830826	Adora3/Fcgr3/Hmox1/Lyn	4
GO:0007249	I-kappaB kinase/NF-kappaB signaling	6/181	229/28814	0.00334724	0.0141183	0.00838253	Cx3cr1/Hspb1/Il1a/Nfkbia/Tnf/Trem2	6
GO:0002866	positive regulation of acute inflammatory response to antigenic stimulus	2/181	14/28814	0.00339805	0.0141896	0.00842488	Fcgr1/Fcgr3	2
GO:0030644	cellular chloride ion homeostasis	2/181	14/28814	0.00339805	0.0141896	0.00842488	Ckb/Tbxas1	2
GO:0045586	regulation of gamma-delta T cell differentiation	2/181	14/28814	0.00339805	0.0141896	0.00842488	Egr3/Sox4	2
GO:0046643	regulation of gamma-delta T cell activation	2/181	14/28814	0.00339805	0.0141896	0.00842488	Egr3/Sox4	2
GO:0051764	actin crosslink formation	2/181	14/28814	0.00339805	0.0141896	0.00842488	Aif1/Marcks	2
GO:0072224	metanephric glomerulus development	2/181	14/28814	0.00339805	0.0141896	0.00842488	Egr1/Pdgfb	2
GO:0090331	negative regulation of platelet aggregation	2/181	14/28814	0.00339805	0.0141896	0.00842488	Cd9/Serpine2	2
GO:2000402	negative regulation of lymphocyte migration	2/181	14/28814	0.00339805	0.0141896	0.00842488	Ccl12/Ccl2	2
GO:0007346	regulation of mitotic cell cycle	9/181	479/28814	0.00342202	0.0142709	0.00847317	Aif1/Ccl12/Ccl2/Il1a/Klf4/Lgmn/Pdgfb/Tnf/Zfp36l1	9
GO:0043403	skeletal muscle tissue regeneration	3/181	48/28814	0.00342605	0.0142709	0.00847317	Cd81/Cd9/Ifrd1	3
GO:0097193	intrinsic apoptotic signaling pathway	7/181	308/28814	0.00344585	0.0143356	0.00851155	Ddit3/Hmox1/Hspb1/Nfe2l2/Serinc3/Tnf/Trem2	7
GO:0019932	second-messenger-mediated signaling	7/181	309/28814	0.00350747	0.0145738	0.00865301	Adora3/Ccr5/Ccrl2/Cx3cr1/Mt1/Tnf/Trem2	7
GO:0071384	cellular response to corticosteroid stimulus	3/181	49/28814	0.0036328	0.0150759	0.00895109	Sgk1/Zfp36/Zfp36l1	3
GO:0031638	zymogen activation	4/181	100/28814	0.0036958	0.0152994	0.00908381	Ctsl/Lgmn/Serpine1/Serpine2	4
GO:1902882	regulation of response to oxidative stress	4/181	100/28814	0.0036958	0.0152994	0.00908381	Hspb1/Itgam/Nfe2l2/Trem2	4
GO:0097061	dendritic spine organization	4/181	101/28814	0.00382963	0.0158339	0.00940114	Fcgr2b/Lgmn/Marcks/Trem2	4
GO:1902930	regulation of alcohol biosynthetic process	3/181	50/28814	0.00384701	0.0158861	0.00943215	P2ry6/Plek/Ptafr	3
GO:0034655	nucleobase-containing compound catabolic process	8/181	399/28814	0.00386935	0.0159587	0.00947523	Entpd1/Hspa1a/Hspa1b/Ncf2/Tent5a/Tent5c/Zfp36/Zfp36l1	8
GO:0030324	lung development	6/181	236/28814	0.00387676	0.0159668	0.00948004	Asah1/Cebpa/Errfi1/Hhex/Klf2/Tnf	6
GO:0009895	negative regulation of catabolic process	7/181	315/28814	0.00389502	0.0159668	0.00948004	Hmox1/Serpine2/Tent5a/Tent5c/Tnf/Trem2/Zfp36	7
GO:0006596	polyamine biosynthetic process	2/181	15/28814	0.00390468	0.0159668	0.00948004	Odc1/Sat1	2
GO:0010755	regulation of plasminogen activation	2/181	15/28814	0.00390468	0.0159668	0.00948004	Serpine1/Serpine2	2
GO:0030320	cellular monovalent inorganic anion homeostasis	2/181	15/28814	0.00390468	0.0159668	0.00948004	Ckb/Tbxas1	2
GO:0060732	positive regulation of inositol phosphate biosynthetic process	2/181	15/28814	0.00390468	0.0159668	0.00948004	P2ry6/Ptafr	2
GO:1900153	positive regulation of nuclear-transcribed mRNA catabolic process, deadenylation-dependent decay	2/181	15/28814	0.00390468	0.0159668	0.00948004	Zfp36/Zfp36l1	2
GO:0030100	regulation of endocytosis	6/181	237/28814	0.0039572	0.0161416	0.00958383	Bmp2k/Cd14/Fcgr1/Serpine1/Trem2/Trf	6
GO:0036473	cell death in response to oxidative stress	4/181	102/28814	0.00396671	0.0161416	0.00958383	Hspb1/Itgam/Nfe2l2/Trem2	4
GO:0043502	regulation of muscle adaptation	4/181	102/28814	0.00396671	0.0161416	0.00958383	Aif1/Errfi1/Klf4/Rgs2	4
GO:0070585	protein localization to mitochondrion	4/181	102/28814	0.00396671	0.0161416	0.00958383	Ddit3/Hk2/Hsp90aa1/Hspd1	4
GO:0007548	sex differentiation	7/181	317/28814	0.00403117	0.016384	0.00972774	Cited2/Icam1/Il1a/Lhfpl2/Mertk/Serpine1/Tgfbr1	7
GO:0007520	myoblast fusion	3/181	51/28814	0.00406877	0.0164768	0.00978285	Cd81/Cd9/Plekho1	3
GO:0010518	positive regulation of phospholipase activity	3/181	51/28814	0.00406877	0.0164768	0.00978285	Cd86/Marcks/Ptafr	3
GO:0045933	positive regulation of muscle contraction	3/181	51/28814	0.00406877	0.0164768	0.00978285	Ptafr/Ptgs1/Rgs2	3
GO:0032479	regulation of type I interferon production	4/181	103/28814	0.00410708	0.0166118	0.00986304	Cd14/Havcr2/Hsp90aa1/Hspd1	4
GO:0030323	respiratory tube development	6/181	239/28814	0.00412176	0.0166511	0.00988637	Asah1/Cebpa/Errfi1/Hhex/Klf2/Tnf	6
GO:0060537	muscle tissue development	9/181	493/28814	0.00412713	0.0166527	0.00988733	Atf3/Cited2/Egr1/Egr2/Fos/Ifrd1/Rgs2/Tgfbr1/Zfand5	9
GO:0009267	cellular response to starvation	5/181	167/28814	0.00415952	0.0167632	0.00995291	Atf3/Glul/Jun/Lamp2/Nfe2l2	5
GO:0045921	positive regulation of exocytosis	4/181	104/28814	0.00425076	0.0171103	0.010159	Adora3/Itgam/Lamp1/Ptafr	4
GO:0031348	negative regulation of defense response	6/181	241/28814	0.00429134	0.0172389	0.0102354	Cx3cr1/Fcgr2b/Havcr2/Socs3/Trem2/Zfp36	6
GO:0032715	negative regulation of interleukin-6 production	3/181	52/28814	0.00429815	0.0172389	0.0102354	Havcr2/Klf2/Tnf	3
GO:0061028	establishment of endothelial barrier	3/181	52/28814	0.00429815	0.0172389	0.0102354	F11r/Icam1/Tnf	3
GO:0046330	positive regulation of JNK cascade	4/181	105/28814	0.0043978	0.0175719	0.0104331	Fcgr2b/Gadd45g/Il1a/Tnf	4
GO:0034765	regulation of ion transmembrane transport	9/181	498/28814	0.00440481	0.0175719	0.0104331	Ccl2/Ctss/Gem/Lyn/P2ry6/Ptafr/Rgs2/Tmem37/Trem2	9
GO:0001771	immunological synapse formation	2/181	16/28814	0.00444413	0.0175719	0.0104331	Cd81/Havcr2	2
GO:0001821	histamine secretion	2/181	16/28814	0.00444413	0.0175719	0.0104331	Adora3/Lyn	2
GO:0023035	CD40 signaling pathway	2/181	16/28814	0.00444413	0.0175719	0.0104331	Cd86/Trem2	2
GO:0031650	regulation of heat generation	2/181	16/28814	0.00444413	0.0175719	0.0104331	Ccr5/Tnf	2
GO:0032717	negative regulation of interleukin-8 production	2/181	16/28814	0.00444413	0.0175719	0.0104331	Cd33/Klf4	2
GO:0042541	hemoglobin biosynthetic process	2/181	16/28814	0.00444413	0.0175719	0.0104331	Klf4/Lyn	2
GO:0061042	vascular wound healing	2/181	16/28814	0.00444413	0.0175719	0.0104331	Serpine1/Tnf	2
GO:1902563	regulation of neutrophil activation	2/181	16/28814	0.00444413	0.0175719	0.0104331	Itgam/Ptafr	2
GO:1903978	regulation of microglial cell activation	2/181	16/28814	0.00444413	0.0175719	0.0104331	Ctsc/Trem2	2
GO:2001212	regulation of vasculogenesis	2/181	16/28814	0.00444413	0.0175719	0.0104331	Cd34/Rin2	2
GO:0006402	mRNA catabolic process	6/181	243/28814	0.00446602	0.0175961	0.0104474	Hspa1a/Hspa1b/Tent5a/Tent5c/Zfp36/Zfp36l1	6
GO:0036293	response to decreased oxygen levels	6/181	243/28814	0.00446602	0.0175961	0.0104474	Cd34/Cited2/Egr1/Hmox1/Nfe2l2/Zfp36l1	6
GO:0046777	protein autophosphorylation	6/181	243/28814	0.00446602	0.0175961	0.0104474	Csf1r/Errfi1/Jun/Lyn/Pdgfb/Tgfbr1	6
GO:0002244	hematopoietic progenitor cell differentiation	5/181	170/28814	0.00448399	0.0176462	0.0104772	Cebpd/Cited2/Csf1r/Nfe2l2/Sox4	5
GO:0002042	cell migration involved in sprouting angiogenesis	3/181	53/28814	0.00453523	0.0177643	0.0105473	Egr3/Hmox1/Klf4	3
GO:0043392	negative regulation of DNA binding	3/181	53/28814	0.00453523	0.0177643	0.0105473	Ddit3/Hmox1/Jun	3
GO:0043550	regulation of lipid kinase activity	3/181	53/28814	0.00453523	0.0177643	0.0105473	Cd81/Lyn/Pdgfb	3
GO:0060412	ventricular septum morphogenesis	3/181	53/28814	0.00453523	0.0177643	0.0105473	Cited2/Sox4/Tgfbr1	3
GO:0045582	positive regulation of T cell differentiation	4/181	106/28814	0.00454823	0.0177944	0.0105652	Egr3/Hsp90aa1/Nfkbiz/Sox4	4
GO:0045137	development of primary sexual characteristics	6/181	244/28814	0.0045553	0.0178013	0.0105693	Cited2/Icam1/Il1a/Lhfpl2/Serpine1/Tgfbr1	6
GO:0009410	response to xenobiotic stimulus	7/181	325/28814	0.00461218	0.0180025	0.0106888	Ccl4/Fos/Jun/Nfe2l2/Pon3/Serpine1/Slc1a3	7
GO:0032606	type I interferon production	4/181	107/28814	0.00470208	0.0183321	0.0108844	Cd14/Havcr2/Hsp90aa1/Hspd1	4
GO:0046661	male sex differentiation	5/181	172/28814	0.00471008	0.0183419	0.0108903	Cited2/Icam1/Il1a/Lhfpl2/Tgfbr1	5
GO:0032868	response to insulin	6/181	246/28814	0.0047378	0.0184285	0.0109416	Egr1/Egr2/Marcks/Sgk1/Socs3/Zfp36l1	6
GO:0045604	regulation of epidermal cell differentiation	3/181	54/28814	0.00478008	0.0185498	0.0110137	Errfi1/Zfp36/Zfp36l1	3
GO:0048483	autonomic nervous system development	3/181	54/28814	0.00478008	0.0185498	0.0110137	Egr2/Nav2/Sox4	3
GO:0050680	negative regulation of epithelial cell proliferation	5/181	173/28814	0.00482611	0.0186826	0.0110926	Ccl12/Ccl2/Ctsl/Tgfbr1/Tnf	5
GO:1903531	negative regulation of secretion by cell	5/181	173/28814	0.00482611	0.0186826	0.0110926	Entpd1/Frmd4a/Hmox1/Osm/Ptgs1	5
GO:0017157	regulation of exocytosis	6/181	247/28814	0.00483104	0.0186826	0.0110926	Adora3/Hmox1/Itgam/Lamp1/Lyn/Ptafr	6
GO:0006576	cellular biogenic amine metabolic process	4/181	108/28814	0.0048594	0.0187706	0.0111448	Chka/Itgam/Odc1/Sat1	4
GO:0002468	dendritic cell antigen processing and presentation	2/181	17/28814	0.00501597	0.0190665	0.0113204	Cd68/Clec4a2	2
GO:0016322	neuron remodeling	2/181	17/28814	0.00501597	0.0190665	0.0113204	C1qa/Pdgfb	2
GO:0032957	inositol trisphosphate metabolic process	2/181	17/28814	0.00501597	0.0190665	0.0113204	P2ry6/Ptafr	2
GO:0034134	toll-like receptor 2 signaling pathway	2/181	17/28814	0.00501597	0.0190665	0.0113204	Lyn/Trem2	2
GO:0045655	regulation of monocyte differentiation	2/181	17/28814	0.00501597	0.0190665	0.0113204	Jun/Zfp36l1	2
GO:0048143	astrocyte activation	2/181	17/28814	0.00501597	0.0190665	0.0113204	C1qa/Trem2	2
GO:0060100	positive regulation of phagocytosis, engulfment	2/181	17/28814	0.00501597	0.0190665	0.0113204	Fcgr1/Trem2	2
GO:0071801	regulation of podosome assembly	2/181	17/28814	0.00501597	0.0190665	0.0113204	Fscn1/Tnf	2
GO:1905155	positive regulation of membrane invagination	2/181	17/28814	0.00501597	0.0190665	0.0113204	Fcgr1/Trem2	2
GO:0043255	regulation of carbohydrate biosynthetic process	4/181	109/28814	0.00502022	0.0190665	0.0113204	P2ry6/Pdgfb/Plek/Ptafr	4
GO:0071901	negative regulation of protein serine/threonine kinase activity	4/181	109/28814	0.00502022	0.0190665	0.0113204	Dusp1/Hhex/Lyn/Rgs2	4
GO:0106027	neuron projection organization	4/181	109/28814	0.00502022	0.0190665	0.0113204	Fcgr2b/Lgmn/Marcks/Trem2	4
GO:0001961	positive regulation of cytokine-mediated signaling pathway	3/181	55/28814	0.00503277	0.0190665	0.0113204	Hspa1a/Hspa1b/Trem2	3
GO:0002762	negative regulation of myeloid leukocyte differentiation	3/181	55/28814	0.00503277	0.0190665	0.0113204	C1qc/Lyn/Mafb	3
GO:0042531	positive regulation of tyrosine phosphorylation of STAT protein	3/181	55/28814	0.00503277	0.0190665	0.0113204	Csf1r/Lyn/Osm	3
GO:0045777	positive regulation of blood pressure	3/181	55/28814	0.00503277	0.0190665	0.0113204	Camk2n1/F11r/Ncf2	3
GO:2000378	negative regulation of reactive oxygen species metabolic process	3/181	55/28814	0.00503277	0.0190665	0.0113204	Hk2/Hspd1/Pon3	3
GO:1903362	regulation of cellular protein catabolic process	6/181	250/28814	0.00511888	0.0193708	0.0115011	Cd81/Ctsc/Hsp90aa1/Hspa1a/Hspa1b/Trem2	6
GO:0002474	antigen processing and presentation of peptide antigen via MHC class I	3/181	56/28814	0.00529338	0.0199859	0.0118664	Clec4a2/Fcgr1/Fcgr3	3
GO:0048255	mRNA stabilization	3/181	56/28814	0.00529338	0.0199859	0.0118664	Tent5a/Tent5c/Zfp36	3
GO:0002700	regulation of production of molecular mediator of immune response	5/181	177/28814	0.00531058	0.0200058	0.0118781	Cd81/Cd86/Fcgr2b/Hmox1/Tnf	5
GO:2001242	regulation of intrinsic apoptotic signaling pathway	5/181	177/28814	0.00531058	0.0200058	0.0118781	Ddit3/Hspb1/Nfe2l2/Serinc3/Trem2	5
GO:0001654	eye development	8/181	421/28814	0.00531667	0.0200062	0.0118784	Cfh/Cited2/Jun/Klf4/Maf/Mertk/Pdgfb/Tgfbr1	8
GO:0046916	cellular transition metal ion homeostasis	4/181	111/28814	0.00535248	0.0201184	0.011945	Hmox1/Mt1/Slc40a1/Trf	4
GO:0034764	positive regulation of transmembrane transport	6/181	253/28814	0.00541912	0.0203448	0.0120794	Ccl2/Ctss/Nfe2l2/P2ry6/Ptafr/Trem2	6
GO:0050806	positive regulation of synaptic transmission	7/181	335/28814	0.00542486	0.0203448	0.0120794	Ccl2/Cx3cr1/Glul/Lgmn/Serpine2/Slc1a3/Tnf	7
GO:0030902	hindbrain development	5/181	178/28814	0.00543688	0.020367	0.0120926	Egr2/Fcgr2b/Mafb/Nav2/Serpine2	5
GO:1903320	regulation of protein modification by small protein conjugation or removal	6/181	254/28814	0.005522	0.0206472	0.012259	Egr1/Hsp90aa1/Hspa1a/Hspa1b/Sox4/Tgfbr1	6
GO:0071346	cellular response to interferon-gamma	4/181	112/28814	0.005524	0.0206472	0.012259	Ccl12/Ccl2/Ccl3/Ccl4	4
GO:0043647	inositol phosphate metabolic process	3/181	57/28814	0.00556197	0.0207428	0.0123157	P2ry6/Plek/Ptafr	3
GO:0048538	thymus development	3/181	57/28814	0.00556197	0.0207428	0.0123157	Cited2/Mafb/Tgfbr1	3
GO:0002862	negative regulation of inflammatory response to antigenic stimulus	2/181	18/28814	0.00561976	0.0207733	0.0123338	Fcgr2b/Trem2	2
GO:0030730	sequestering of triglyceride	2/181	18/28814	0.00561976	0.0207733	0.0123338	Tnf/Trem2	2
GO:0042492	gamma-delta T cell differentiation	2/181	18/28814	0.00561976	0.0207733	0.0123338	Egr3/Sox4	2
GO:0050855	regulation of B cell receptor signaling pathway	2/181	18/28814	0.00561976	0.0207733	0.0123338	Cd81/Lyn	2
GO:0061158	3'-UTR-mediated mRNA destabilization	2/181	18/28814	0.00561976	0.0207733	0.0123338	Zfp36/Zfp36l1	2
GO:0071280	cellular response to copper ion	2/181	18/28814	0.00561976	0.0207733	0.0123338	Mt1/Nfe2l2	2
GO:1900221	regulation of amyloid-beta clearance	2/181	18/28814	0.00561976	0.0207733	0.0123338	Tnf/Trem2	2
GO:1902176	negative regulation of oxidative stress-induced intrinsic apoptotic signaling pathway	2/181	18/28814	0.00561976	0.0207733	0.0123338	Hspb1/Nfe2l2	2
GO:0072594	establishment of protein localization to organelle	8/181	426/28814	0.0056968	0.0210203	0.0124805	Cd68/Ddit3/Hk2/Hsp90aa1/Hspd1/Lamp1/Lamp2/Nfkbia	8
GO:2000106	regulation of leukocyte apoptotic process	4/181	113/28814	0.00569914	0.0210203	0.0124805	Ccr5/Fcgr2b/Lyn/Mertk	4
GO:2001257	regulation of cation channel activity	5/181	181/28814	0.0058285	0.0214738	0.0127497	Ccl2/Ctss/Gem/P2ry6/Trem2	5
GO:0090303	positive regulation of wound healing	3/181	58/28814	0.0058386	0.0214873	0.0127578	Ccl2/Nfe2l2/Serpine1	3
GO:0031532	actin cytoskeleton reorganization	4/181	114/28814	0.00587796	0.0216084	0.0128297	Csf1r/Ctsl/F11r/Plek	4
GO:0071897	DNA biosynthetic process	5/181	182/28814	0.00596335	0.0218983	0.0130018	C3ar1/Dusp1/Hsp90aa1/Klf4/Pdgfb	5
GO:0003012	muscle system process	8/181	430/28814	0.00601556	0.0220658	0.0131013	Aif1/Dock4/Errfi1/Gatm/Klf4/Ptafr/Ptgs1/Rgs2	8
GO:1902905	positive regulation of supramolecular fiber organization	5/181	183/28814	0.00610038	0.0223525	0.0132715	Hspa1a/Hspa1b/Icam1/Plek/Tgfbr1	5
GO:0031113	regulation of microtubule polymerization	3/181	59/28814	0.00612334	0.0223876	0.0132923	Hspa1a/Hspa1b/Sgk1	3
GO:0071622	regulation of granulocyte chemotaxis	3/181	59/28814	0.00612334	0.0223876	0.0132923	C3ar1/Ccl2/Csf1r	3
GO:0051604	protein maturation	7/181	344/28814	0.0062442	0.0226469	0.0134463	Ctsl/Ctss/Lgmn/Mafb/Serpine1/Serpine2/Sox4	7
GO:0019751	polyol metabolic process	4/181	116/28814	0.00624672	0.0226469	0.0134463	Asah1/P2ry6/Plek/Ptafr	4
GO:0021783	preganglionic parasympathetic fiber development	2/181	19/28814	0.00625511	0.0226469	0.0134463	Egr2/Nav2	2
GO:0033604	negative regulation of catecholamine secretion	2/181	19/28814	0.00625511	0.0226469	0.0134463	Entpd1/Ptgs1	2
GO:0034111	negative regulation of homotypic cell-cell adhesion	2/181	19/28814	0.00625511	0.0226469	0.0134463	Cd9/Serpine2	2
GO:0051608	histamine transport	2/181	19/28814	0.00625511	0.0226469	0.0134463	Adora3/Lyn	2
GO:0060712	spongiotrophoblast layer development	2/181	19/28814	0.00625511	0.0226469	0.0134463	Socs3/Zfp36l1	2
GO:1901550	regulation of endothelial cell development	2/181	19/28814	0.00625511	0.0226469	0.0134463	F11r/Tnf	2
GO:1903140	regulation of establishment of endothelial barrier	2/181	19/28814	0.00625511	0.0226469	0.0134463	F11r/Tnf	2
GO:0045834	positive regulation of lipid metabolic process	5/181	185/28814	0.00638106	0.0230779	0.0137022	Cd81/Il1a/Lyn/Pdgfb/Tnf	5
GO:0035924	cellular response to vascular endothelial growth factor stimulus	3/181	60/28814	0.00641624	0.0231294	0.0137328	Egr3/Hspb1/Pdgfb	3
GO:0055078	sodium ion homeostasis	3/181	60/28814	0.00641624	0.0231294	0.0137328	Il1a/Sgk1/Slc1a3	3
GO:0006939	smooth muscle contraction	4/181	117/28814	0.00643674	0.0231294	0.0137328	Dock4/Ptafr/Ptgs1/Rgs2	4
GO:0007041	lysosomal transport	4/181	117/28814	0.00643674	0.0231294	0.0137328	Hspa1a/Lamp1/Lamp2/Rhob	4
GO:0019218	regulation of steroid metabolic process	4/181	117/28814	0.00643674	0.0231294	0.0137328	Asah1/Egr1/Il1a/Tnf	4
GO:0045446	endothelial cell differentiation	4/181	117/28814	0.00643674	0.0231294	0.0137328	F11r/Icam1/Tgfbr1/Tnf	4
GO:0046034	ATP metabolic process	6/181	263/28814	0.00651337	0.0233797	0.0138814	Cfh/Entpd1/Hk2/Hspa1a/Hspa1b/Trem2	6
GO:0010951	negative regulation of endopeptidase activity	5/181	187/28814	0.00667068	0.0239188	0.0142014	Hspa1b/Klf4/Serpine1/Serpine2/Tnf	5
GO:0042692	muscle cell differentiation	8/181	438/28814	0.00669365	0.0239579	0.0142247	Bhlhe41/Cd81/Cd9/Cfh/Ifrd1/Pdgfb/Plekho1/Rgs2	8
GO:0033003	regulation of mast cell activation	3/181	61/28814	0.00671737	0.0239579	0.0142247	Adora3/Hmox1/Lyn	3
GO:0045682	regulation of epidermis development	3/181	61/28814	0.00671737	0.0239579	0.0142247	Errfi1/Zfp36/Zfp36l1	3
GO:0046470	phosphatidylcholine metabolic process	3/181	61/28814	0.00671737	0.0239579	0.0142247	Chka/Lpcat2/Pla2g15	3
GO:0060760	positive regulation of response to cytokine stimulus	3/181	61/28814	0.00671737	0.0239579	0.0142247	Hspa1a/Hspa1b/Trem2	3
GO:0051209	release of sequestered calcium ion into cytosol	4/181	119/28814	0.00682819	0.0243272	0.0144439	Ccr5/Ddit3/Lyn/P2ry6	4
GO:0002544	chronic inflammatory response	2/181	20/28814	0.00692158	0.0244004	0.0144874	Cx3cr1/Tnf	2
GO:0002643	regulation of tolerance induction	2/181	20/28814	0.00692158	0.0244004	0.0144874	Cd86/Havcr2	2
GO:0007039	protein catabolic process in the vacuole	2/181	20/28814	0.00692158	0.0244004	0.0144874	Cd81/Lamp2	2
GO:0019886	antigen processing and presentation of exogenous peptide antigen via MHC class II	2/181	20/28814	0.00692158	0.0244004	0.0144874	Ctss/Fcgr2b	2
GO:0033033	negative regulation of myeloid cell apoptotic process	2/181	20/28814	0.00692158	0.0244004	0.0144874	Ccr5/Fcgr2b	2
GO:0044827	modulation by host of viral genome replication	2/181	20/28814	0.00692158	0.0244004	0.0144874	Ccl12/Tmem41b	2
GO:0045986	negative regulation of smooth muscle contraction	2/181	20/28814	0.00692158	0.0244004	0.0144874	Dock4/Rgs2	2
GO:0046514	ceramide catabolic process	2/181	20/28814	0.00692158	0.0244004	0.0144874	Asah1/Hexa	2
GO:0072010	glomerular epithelium development	2/181	20/28814	0.00692158	0.0244004	0.0144874	Basp1/Pdgfb	2
GO:1904754	positive regulation of vascular associated smooth muscle cell migration	2/181	20/28814	0.00692158	0.0244004	0.0144874	Dock4/Pdgfb	2
GO:0060541	respiratory system development	6/181	267/28814	0.00699313	0.0246267	0.0146217	Asah1/Cebpa/Errfi1/Hhex/Klf2/Tnf	6
GO:0051283	negative regulation of sequestering of calcium ion	4/181	120/28814	0.00702969	0.0247035	0.0146673	Ccr5/Ddit3/Lyn/P2ry6	4
GO:2000177	regulation of neural precursor cell proliferation	4/181	120/28814	0.00702969	0.0247035	0.0146673	Ccr5/Cx3cr1/Lyn/Trf	4
GO:0052547	regulation of peptidase activity	8/181	443/28814	0.00714594	0.0250857	0.0148943	Hspa1b/Hspd1/Klf4/Lgmn/Lyn/Serpine1/Serpine2/Tnf	8
GO:0044106	cellular amine metabolic process	4/181	121/28814	0.00723508	0.025372	0.0150643	Chka/Itgam/Odc1/Sat1	4
GO:0000302	response to reactive oxygen species	5/181	191/28814	0.00727736	0.0254936	0.0151365	Fos/Hmox1/Jun/Nfe2l2/Rhob	5
GO:0030865	cortical cytoskeleton organization	3/181	63/28814	0.00734452	0.0256484	0.0152284	Plek/Rhob/Tnf	3
GO:0043407	negative regulation of MAP kinase activity	3/181	63/28814	0.00734452	0.0256484	0.0152284	Dusp1/Lyn/Rgs2	3
GO:2000401	regulation of lymphocyte migration	3/181	63/28814	0.00734452	0.0256484	0.0152284	Aif1/Ccl12/Ccl2	3
GO:0021700	developmental maturation	7/181	355/28814	0.00736709	0.0257004	0.0152593	C1qa/Cebpa/Ctsl/Cx3cr1/Ddit3/Klf2/Pdgfb	7
GO:0006631	fatty acid metabolic process	8/181	446/28814	0.00742818	0.0258623	0.0153554	Asah1/Hpgd/Hpgds/Ltc4s/Mgll/Pla2g15/Ptgs1/Tbxas1	8
GO:0045621	positive regulation of lymphocyte differentiation	4/181	122/28814	0.0074444	0.0258623	0.0153554	Egr3/Hsp90aa1/Nfkbiz/Sox4	4
GO:0051282	regulation of sequestering of calcium ion	4/181	122/28814	0.0074444	0.0258623	0.0153554	Ccr5/Ddit3/Lyn/P2ry6	4
GO:0060419	heart growth	4/181	122/28814	0.0074444	0.0258623	0.0153554	Cited2/Dusp6/Rgs2/Tgfbr1	4
GO:0006956	complement activation	5/181	193/28814	0.00759469	0.0261427	0.0155218	C1qa/C1qb/C1qc/Cfh/Trem2	5
GO:0034767	positive regulation of ion transmembrane transport	5/181	193/28814	0.00759469	0.0261427	0.0155218	Ccl2/Ctss/P2ry6/Ptafr/Trem2	5
GO:0002577	regulation of antigen processing and presentation	2/181	21/28814	0.00761876	0.0261427	0.0155218	Cd68/Trem2	2
GO:0002922	positive regulation of humoral immune response	2/181	21/28814	0.00761876	0.0261427	0.0155218	Tnf/Trem2	2
GO:0007252	I-kappaB phosphorylation	2/181	21/28814	0.00761876	0.0261427	0.0155218	Cx3cr1/Tnf	2
GO:0030194	positive regulation of blood coagulation	2/181	21/28814	0.00761876	0.0261427	0.0155218	Nfe2l2/Serpine1	2
GO:0046629	gamma-delta T cell activation	2/181	21/28814	0.00761876	0.0261427	0.0155218	Egr3/Sox4	2
GO:0046697	decidualization	2/181	21/28814	0.00761876	0.0261427	0.0155218	Cited2/Ctsl	2
GO:0060099	regulation of phagocytosis, engulfment	2/181	21/28814	0.00761876	0.0261427	0.0155218	Fcgr1/Trem2	2
GO:1900048	positive regulation of hemostasis	2/181	21/28814	0.00761876	0.0261427	0.0155218	Nfe2l2/Serpine1	2
GO:1901673	regulation of mitotic spindle assembly	2/181	21/28814	0.00761876	0.0261427	0.0155218	Hspa1a/Hspa1b	2
GO:2000353	positive regulation of endothelial cell apoptotic process	2/181	21/28814	0.00761876	0.0261427	0.0155218	Ccl12/Ccl2	2
GO:0060193	positive regulation of lipase activity	3/181	64/28814	0.00767065	0.0262938	0.0156115	Cd86/Marcks/Ptafr	3
GO:0045860	positive regulation of protein kinase activity	7/181	358/28814	0.00769776	0.0263597	0.0156507	Cd86/Csf1r/Egr1/Hsp90aa1/Marcks/Pdgfb/Tnf	7
GO:0046620	regulation of organ growth	4/181	124/28814	0.00787492	0.0269113	0.0159782	Cited2/Dusp6/Rgs2/Tgfbr1	4
GO:0051208	sequestering of calcium ion	4/181	124/28814	0.00787492	0.0269113	0.0159782	Ccr5/Ddit3/Lyn/P2ry6	4
GO:0032412	regulation of ion transmembrane transporter activity	6/181	274/28814	0.00789356	0.0269475	0.0159997	Ccl2/Ctss/Gem/P2ry6/Ptafr/Trem2	6
GO:0051148	negative regulation of muscle cell differentiation	3/181	65/28814	0.00800521	0.0272731	0.016193	Bhlhe41/Pdgfb/Rgs2	3
GO:1902373	negative regulation of mRNA catabolic process	3/181	65/28814	0.00800521	0.0272731	0.016193	Tent5a/Tent5c/Zfp36	3
GO:0034248	regulation of cellular amide metabolic process	8/181	453/28814	0.00811943	0.0276341	0.0164074	Enc1/Nfe2l2/Ptafr/Rgs2/Sox4/Tnf/Zfp36/Zfp36l1	8
GO:0050864	regulation of B cell activation	6/181	276/28814	0.00816548	0.0277345	0.016467	Cd81/Fcgr2b/Gpr183/Lyn/Tnfrsf21/Zfp36l1	6
GO:0051258	protein polymerization	6/181	276/28814	0.00816548	0.0277345	0.016467	Aif1/Hsp90aa1/Hspa1a/Hspa1b/Icam1/Sgk1	6
GO:0048588	developmental cell growth	6/181	277/28814	0.00830395	0.0279025	0.0165667	Ccr5/Csf1r/Hsp90aa1/Ifrd1/Mgll/Rgs2	6
GO:0009308	amine metabolic process	4/181	126/28814	0.00832149	0.0279025	0.0165667	Chka/Itgam/Odc1/Sat1	4
GO:1903052	positive regulation of proteolysis involved in cellular protein catabolic process	4/181	126/28814	0.00832149	0.0279025	0.0165667	Ctsc/Hspa1a/Hspa1b/Trem2	4
GO:0006658	phosphatidylserine metabolic process	2/181	22/28814	0.00834626	0.0279025	0.0165667	Pla2g15/Serinc3	2
GO:0034143	regulation of toll-like receptor 4 signaling pathway	2/181	22/28814	0.00834626	0.0279025	0.0165667	Lyn/Trem2	2
GO:0045475	locomotor rhythm	2/181	22/28814	0.00834626	0.0279025	0.0165667	Egr1/Zfhx3	2
GO:0048486	parasympathetic nervous system development	2/181	22/28814	0.00834626	0.0279025	0.0165667	Egr2/Nav2	2
GO:0060009	Sertoli cell development	2/181	22/28814	0.00834626	0.0279025	0.0165667	Icam1/Il1a	2
GO:0060055	angiogenesis involved in wound healing	2/181	22/28814	0.00834626	0.0279025	0.0165667	Serpine1/Tnf	2
GO:0060252	positive regulation of glial cell proliferation	2/181	22/28814	0.00834626	0.0279025	0.0165667	Lyn/Tnf	2
GO:0061760	antifungal innate immune response	2/181	22/28814	0.00834626	0.0279025	0.0165667	Clec4a2/Cx3cr1	2
GO:0071404	cellular response to low-density lipoprotein particle stimulus	2/181	22/28814	0.00834626	0.0279025	0.0165667	Cd81/Cd9	2
GO:0071800	podosome assembly	2/181	22/28814	0.00834626	0.0279025	0.0165667	Fscn1/Tnf	2
GO:1905153	regulation of membrane invagination	2/181	22/28814	0.00834626	0.0279025	0.0165667	Fcgr1/Trem2	2
GO:2000810	regulation of bicellular tight junction assembly	2/181	22/28814	0.00834626	0.0279025	0.0165667	F11r/Tnf	2
GO:0043489	RNA stabilization	3/181	66/28814	0.00834826	0.0279025	0.0165667	Tent5a/Tent5c/Zfp36	3
GO:0016485	protein processing	6/181	278/28814	0.00844409	0.0281947	0.0167402	Ctsl/Ctss/Lgmn/Mafb/Serpine1/Serpine2	6
GO:0007517	muscle organ development	7/181	365/28814	0.00851189	0.0283928	0.0168578	Atf3/Cited2/Egr1/Egr2/Fos/Tgfbr1/Zfhx3	7
GO:0051101	regulation of DNA binding	4/181	127/28814	0.00855087	0.0284944	0.0169181	Ddit3/Hmox1/Jun/Klf4	4
GO:0016051	carbohydrate biosynthetic process	5/181	199/28814	0.00860434	0.0286156	0.0169901	Atf3/P2ry6/Pdgfb/Plek/Ptafr	5
GO:0061351	neural precursor cell proliferation	5/181	199/28814	0.00860434	0.0286156	0.0169901	Ccr5/Cx3cr1/Hhex/Lyn/Trf	5
GO:0051346	negative regulation of hydrolase activity	7/181	366/28814	0.00863317	0.028683	0.0170301	F11r/Hspa1b/Klf4/Rgs2/Serpine1/Serpine2/Tnf	7
GO:0007622	rhythmic behavior	3/181	67/28814	0.00869984	0.0288759	0.0171446	Egr1/Egr2/Zfhx3	3
GO:0043405	regulation of MAP kinase activity	5/181	200/28814	0.0087812	0.0291171	0.0172879	Dusp1/Lyn/Pdgfb/Rgs2/Tnf	5
GO:0060560	developmental growth involved in morphogenesis	6/181	281/28814	0.00887471	0.029398	0.0174547	Cadm1/Ccr5/Csf1r/Hsp90aa1/Ifrd1/Mgll	6
GO:0046632	alpha-beta T cell differentiation	4/181	129/28814	0.00902195	0.0298562	0.0177267	Ctsl/Gadd45g/Gpr183/Nfkbiz	4
GO:0030968	endoplasmic reticulum unfolded protein response	3/181	68/28814	0.00905999	0.0298903	0.017747	Atf3/Ddit3/Nfe2l2	3
GO:0032481	positive regulation of type I interferon production	3/181	68/28814	0.00905999	0.0298903	0.017747	Cd14/Hsp90aa1/Hspd1	3
GO:0006595	polyamine metabolic process	2/181	23/28814	0.00910365	0.0298903	0.017747	Odc1/Sat1	2
GO:0020027	hemoglobin metabolic process	2/181	23/28814	0.00910365	0.0298903	0.017747	Klf4/Lyn	2
GO:0032693	negative regulation of interleukin-10 production	2/181	23/28814	0.00910365	0.0298903	0.017747	Fcgr2b/Tnfrsf21	2
GO:0036119	response to platelet-derived growth factor	2/181	23/28814	0.00910365	0.0298903	0.017747	Ddit3/Pdgfb	2
GO:1901623	regulation of lymphocyte chemotaxis	2/181	23/28814	0.00910365	0.0298903	0.017747	Ccl12/Ccl2	2
GO:1902894	negative regulation of miRNA transcription	2/181	23/28814	0.00910365	0.0298903	0.017747	Pdgfb/Tgfbr1	2
GO:0051048	negative regulation of secretion	5/181	202/28814	0.00914245	0.0299883	0.0178051	Entpd1/Frmd4a/Hmox1/Osm/Ptgs1	5
GO:0062012	regulation of small molecule metabolic process	7/181	371/28814	0.00925874	0.0303401	0.018014	Egr1/Entpd1/P2ry6/Plek/Ptafr/Tnf/Trem2	7
GO:0022898	regulation of transmembrane transporter activity	6/181	284/28814	0.00932085	0.0305036	0.0181111	Ccl2/Ctss/Gem/P2ry6/Ptafr/Trem2	6
GO:0046890	regulation of lipid biosynthetic process	5/181	203/28814	0.00932686	0.0305036	0.0181111	Asah1/Egr1/Il1a/Pdgfb/Tnf	5
GO:0046879	hormone secretion	7/181	372/28814	0.00938774	0.0306275	0.0181846	Adora3/Camk2n1/Glul/Lyn/Osm/Sox4/Tnf	7
GO:0006879	cellular iron ion homeostasis	3/181	69/28814	0.00942876	0.0306275	0.0181846	Hmox1/Slc40a1/Trf	3
GO:0042093	T-helper cell differentiation	3/181	69/28814	0.00942876	0.0306275	0.0181846	Gadd45g/Gpr183/Nfkbiz	3
GO:0043303	mast cell degranulation	3/181	69/28814	0.00942876	0.0306275	0.0181846	Adora3/Hmox1/Lyn	3
GO:0045600	positive regulation of fat cell differentiation	3/181	69/28814	0.00942876	0.0306275	0.0181846	Cebpa/Zfp36/Zfp36l1	3
GO:0051926	negative regulation of calcium ion transport	3/181	69/28814	0.00942876	0.0306275	0.0181846	Cd33/Gem/Icam1	3
GO:2000242	negative regulation of reproductive process	3/181	69/28814	0.00942876	0.0306275	0.0181846	Hpgds/Il1a/Osm	3
GO:0006401	RNA catabolic process	6/181	285/28814	0.00947306	0.0307415	0.0182524	Hspa1a/Hspa1b/Tent5a/Tent5c/Zfp36/Zfp36l1	6
GO:0051592	response to calcium ion	4/181	131/28814	0.00950966	0.0308141	0.0182954	Fos/Fosb/Jun/Lgmn	4
GO:1990138	neuron projection extension	5/181	204/28814	0.00951382	0.0308141	0.0182954	Ccr5/Csf1r/Hsp90aa1/Ifrd1/Mgll	5
GO:0051495	positive regulation of cytoskeleton organization	5/181	205/28814	0.00970335	0.0313976	0.0186419	Hspa1a/Hspa1b/Icam1/Plek/Tgfbr1	5
GO:0002294	CD4-positive, alpha-beta T cell differentiation involved in immune response	3/181	70/28814	0.00980618	0.0316386	0.018785	Gadd45g/Gpr183/Nfkbiz	3
GO:0046324	regulation of glucose import	3/181	70/28814	0.00980618	0.0316386	0.018785	Hk2/Nfe2l2/Tnf	3
GO:0048662	negative regulation of smooth muscle cell proliferation	3/181	70/28814	0.00980618	0.0316386	0.018785	Aif1/Hmox1/Klf4	3
GO:0010447	response to acidic pH	2/181	24/28814	0.00989056	0.0316522	0.0187931	Ctss/Lgmn	2
GO:0030002	cellular anion homeostasis	2/181	24/28814	0.00989056	0.0316522	0.0187931	Ckb/Tbxas1	2
GO:0031643	positive regulation of myelination	2/181	24/28814	0.00989056	0.0316522	0.0187931	Egr2/Trf	2
GO:0050820	positive regulation of coagulation	2/181	24/28814	0.00989056	0.0316522	0.0187931	Nfe2l2/Serpine1	2
GO:0055064	chloride ion homeostasis	2/181	24/28814	0.00989056	0.0316522	0.0187931	Ckb/Tbxas1	2
GO:0070498	interleukin-1-mediated signaling pathway	2/181	24/28814	0.00989056	0.0316522	0.0187931	Egr1/Il1a	2
GO:1901522	positive regulation of transcription from RNA polymerase II promoter involved in cellular response to chemical stimulus	2/181	24/28814	0.00989056	0.0316522	0.0187931	Jun/Nfe2l2	2
GO:2001169	regulation of ATP biosynthetic process	2/181	24/28814	0.00989056	0.0316522	0.0187931	Entpd1/Trem2	2
GO:0007519	skeletal muscle tissue development	5/181	206/28814	0.00989546	0.0316522	0.0187931	Atf3/Cited2/Egr1/Egr2/Fos	5
GO:0099173	postsynapse organization	5/181	207/28814	0.0100902	0.0322443	0.0191446	Cadm1/Fcgr2b/Lgmn/Marcks/Trem2	5
GO:0002293	alpha-beta T cell differentiation involved in immune response	3/181	71/28814	0.0101923	0.0324468	0.0192648	Gadd45g/Gpr183/Nfkbiz	3
GO:0002448	mast cell mediated immunity	3/181	71/28814	0.0101923	0.0324468	0.0192648	Adora3/Hmox1/Lyn	3
GO:0048146	positive regulation of fibroblast proliferation	3/181	71/28814	0.0101923	0.0324468	0.0192648	Jun/Pdgfb/Serpine1	3
GO:2000134	negative regulation of G1/S transition of mitotic cell cycle	3/181	71/28814	0.0101923	0.0324468	0.0192648	Ccl12/Ccl2/Klf4	3
GO:0009914	hormone transport	7/181	380/28814	0.0104676	0.0332916	0.0197664	Adora3/Camk2n1/Glul/Lyn/Osm/Sox4/Tnf	7
GO:0032271	regulation of protein polymerization	5/181	209/28814	0.0104875	0.033323	0.0197851	Hsp90aa1/Hspa1a/Hspa1b/Icam1/Sgk1	5
GO:0002279	mast cell activation involved in immune response	3/181	72/28814	0.0105872	0.033481	0.0198789	Adora3/Hmox1/Lyn	3
GO:0002287	alpha-beta T cell activation involved in immune response	3/181	72/28814	0.0105872	0.033481	0.0198789	Gadd45g/Gpr183/Nfkbiz	3
GO:0032922	circadian regulation of gene expression	3/181	72/28814	0.0105872	0.033481	0.0198789	Bhlhe41/Egr1/Zfhx3	3
GO:1903317	regulation of protein maturation	3/181	72/28814	0.0105872	0.033481	0.0198789	Serpine1/Serpine2/Sox4	3
GO:2000179	positive regulation of neural precursor cell proliferation	3/181	72/28814	0.0105872	0.033481	0.0198789	Cx3cr1/Lyn/Trf	3
GO:1904062	regulation of cation transmembrane transport	7/181	381/28814	0.0106087	0.0335106	0.0198964	Ccl2/Ctss/Gem/Lyn/P2ry6/Rgs2/Trem2	7
GO:0002719	negative regulation of cytokine production involved in immune response	2/181	25/28814	0.0107066	0.0335106	0.0198964	Hmox1/Tnf	2
GO:0030449	regulation of complement activation	2/181	25/28814	0.0107066	0.0335106	0.0198964	Cfh/Trem2	2
GO:0031645	negative regulation of nervous system process	2/181	25/28814	0.0107066	0.0335106	0.0198964	Ctsc/Tnfrsf21	2
GO:0034114	regulation of heterotypic cell-cell adhesion	2/181	25/28814	0.0107066	0.0335106	0.0198964	Klf4/Tnf	2
GO:0034138	toll-like receptor 3 signaling pathway	2/181	25/28814	0.0107066	0.0335106	0.0198964	Cd86/Havcr2	2
GO:0055083	monovalent inorganic anion homeostasis	2/181	25/28814	0.0107066	0.0335106	0.0198964	Ckb/Tbxas1	2
GO:0097062	dendritic spine maintenance	2/181	25/28814	0.0107066	0.0335106	0.0198964	Fcgr2b/Trem2	2
GO:0101023	vascular endothelial cell proliferation	2/181	25/28814	0.0107066	0.0335106	0.0198964	Ccl12/Ccl2	2
GO:1902993	positive regulation of amyloid precursor protein catabolic process	2/181	25/28814	0.0107066	0.0335106	0.0198964	Lyn/Tnf	2
GO:1905562	regulation of vascular endothelial cell proliferation	2/181	25/28814	0.0107066	0.0335106	0.0198964	Ccl12/Ccl2	2
GO:0048678	response to axon injury	3/181	73/28814	0.0109908	0.034368	0.0204055	Jun/Klf4/Trem2	3
GO:0061448	connective tissue development	6/181	295/28814	0.0110942	0.034659	0.0205783	C3ar1/Cfh/Egr1/Maf/Pdgfb/Tgfbr1	6
GO:0045017	glycerolipid biosynthetic process	5/181	213/28814	0.0113139	0.0353125	0.0209663	Chka/Lpcat2/Pdgfb/Pla2g15/Socs3	5
GO:0055076	transition metal ion homeostasis	4/181	138/28814	0.0113507	0.0353942	0.0210148	Hmox1/Mt1/Slc40a1/Trf	4
GO:2000112	regulation of cellular macromolecule biosynthetic process	8/181	481/28814	0.0113764	0.0354415	0.0210429	Enc1/Klf4/Ptafr/Rgs2/Sox4/Tnf/Zfp36/Zfp36l1	8
GO:0001885	endothelial cell development	3/181	74/28814	0.0114032	0.0354589	0.0210532	F11r/Icam1/Tnf	3
GO:2000107	negative regulation of leukocyte apoptotic process	3/181	74/28814	0.0114032	0.0354589	0.0210532	Ccr5/Fcgr2b/Mertk	3
GO:0002523	leukocyte migration involved in inflammatory response	2/181	26/28814	0.0115513	0.0356875	0.021189	Ccl2/Itgam	2
GO:0010575	positive regulation of vascular endothelial growth factor production	2/181	26/28814	0.0115513	0.0356875	0.021189	C3ar1/Il1a	2
GO:0010888	negative regulation of lipid storage	2/181	26/28814	0.0115513	0.0356875	0.021189	Nfkbia/Trem2	2
GO:0045730	respiratory burst	2/181	26/28814	0.0115513	0.0356875	0.021189	Ncf2/Trem2	2
GO:0046337	phosphatidylethanolamine metabolic process	2/181	26/28814	0.0115513	0.0356875	0.021189	Chka/Pla2g15	2
GO:0070723	response to cholesterol	2/181	26/28814	0.0115513	0.0356875	0.021189	Ccr5/Tgfbr1	2
GO:1900151	regulation of nuclear-transcribed mRNA catabolic process, deadenylation-dependent decay	2/181	26/28814	0.0115513	0.0356875	0.021189	Zfp36/Zfp36l1	2
GO:0032409	regulation of transporter activity	6/181	298/28814	0.0116166	0.0358348	0.0212764	Ccl2/Ctss/Gem/P2ry6/Ptafr/Trem2	6
GO:0032874	positive regulation of stress-activated MAPK cascade	4/181	139/28814	0.011631	0.0358348	0.0212764	Fcgr2b/Gadd45g/Il1a/Tnf	4
GO:0034341	response to interferon-gamma	4/181	139/28814	0.011631	0.0358348	0.0212764	Ccl12/Ccl2/Ccl3/Ccl4	4
GO:0051054	positive regulation of DNA metabolic process	6/181	299/28814	0.0117945	0.036297	0.0215508	Anxa3/C3ar1/Hsp90aa1/Jun/Klf4/Pdgfb	6
GO:0007492	endoderm development	3/181	75/28814	0.0118244	0.036297	0.0215508	Dusp1/Hhex/Zfp36l1	3
GO:0042130	negative regulation of T cell proliferation	3/181	75/28814	0.0118244	0.036297	0.0215508	Cd86/Havcr2/Tnfrsf21	3
GO:0045669	positive regulation of osteoblast differentiation	3/181	75/28814	0.0118244	0.036297	0.0215508	Cebpa/Cebpd/Tent5a	3
GO:0014902	myotube differentiation	4/181	140/28814	0.0119158	0.0365106	0.0216777	Bhlhe41/Cd81/Cd9/Plekho1	4
GO:0035270	endocrine system development	4/181	140/28814	0.0119158	0.0365106	0.0216777	Cited2/Hhex/Sox4/Tgfbr1	4
GO:0070588	calcium ion transmembrane transport	6/181	300/28814	0.0119743	0.0366564	0.0217642	Ccr5/Ddit3/Gem/Lyn/P2ry6/Tmem37	6
GO:0008584	male gonad development	4/181	141/28814	0.0122051	0.0372945	0.0221431	Cited2/Icam1/Il1a/Tgfbr1	4
GO:0046165	alcohol biosynthetic process	4/181	141/28814	0.0122051	0.0372945	0.0221431	Asah1/P2ry6/Plek/Ptafr	4
GO:1903036	positive regulation of response to wounding	3/181	76/28814	0.0122545	0.0374115	0.0222126	Ccl2/Nfe2l2/Serpine1	3
GO:0070482	response to oxygen levels	6/181	302/28814	0.0123398	0.0376376	0.0223468	Cd34/Cited2/Egr1/Hmox1/Nfe2l2/Zfp36l1	6
GO:0060538	skeletal muscle organ development	5/181	218/28814	0.0124081	0.0376894	0.0223776	Atf3/Cited2/Egr1/Egr2/Fos	5
GO:0031639	plasminogen activation	2/181	27/28814	0.0124243	0.0376894	0.0223776	Serpine1/Serpine2	2
GO:0031664	regulation of lipopolysaccharide-mediated signaling pathway	2/181	27/28814	0.0124243	0.0376894	0.0223776	Cd180/Ly86	2
GO:0060008	Sertoli cell differentiation	2/181	27/28814	0.0124243	0.0376894	0.0223776	Icam1/Il1a	2
GO:0072567	chemokine (C-X-C motif) ligand 2 production	2/181	27/28814	0.0124243	0.0376894	0.0223776	Klf4/Tnf	2
GO:2000341	regulation of chemokine (C-X-C motif) ligand 2 production	2/181	27/28814	0.0124243	0.0376894	0.0223776	Klf4/Tnf	2
GO:0048675	axon extension	4/181	142/28814	0.0124987	0.0378808	0.0224912	Ccr5/Hsp90aa1/Ifrd1/Mgll	4
GO:0048839	inner ear development	5/181	219/28814	0.0126352	0.0382598	0.0227162	C1qb/Cebpa/Cebpd/Maf/Mafb	5
GO:0061097	regulation of protein tyrosine kinase activity	3/181	77/28814	0.0126935	0.0384017	0.0228004	Csf1r/Errfi1/Pdgfb	3
GO:0006417	regulation of translation	7/181	395/28814	0.0127322	0.0384837	0.0228492	Enc1/Ptafr/Rgs2/Sox4/Tnf/Zfp36/Zfp36l1	7
GO:0034614	cellular response to reactive oxygen species	4/181	143/28814	0.0127969	0.0386446	0.0229447	Fos/Jun/Nfe2l2/Rhob	4
GO:0031396	regulation of protein ubiquitination	5/181	220/28814	0.0128651	0.0388156	0.0230462	Hsp90aa1/Hspa1a/Hspa1b/Sox4/Tgfbr1	5
GO:0006665	sphingolipid metabolic process	4/181	144/28814	0.0130996	0.0394361	0.0234146	Asah1/Hexa/Pla2g15/Serinc3	4
GO:0002292	T cell differentiation involved in immune response	3/181	78/28814	0.0131414	0.0394361	0.0234146	Gadd45g/Gpr183/Nfkbiz	3
GO:0043627	response to estrogen	3/181	78/28814	0.0131414	0.0394361	0.0234146	Cited2/Hmox1/Tgfbr1	3
GO:0045453	bone resorption	3/181	78/28814	0.0131414	0.0394361	0.0234146	Csf1r/Ctss/Trf	3
GO:1902369	negative regulation of RNA catabolic process	3/181	78/28814	0.0131414	0.0394361	0.0234146	Tent5a/Tent5c/Zfp36	3
GO:2000379	positive regulation of reactive oxygen species metabolic process	3/181	78/28814	0.0131414	0.0394361	0.0234146	Itgam/Nfe2l2/Pdgfb	3
GO:0010955	negative regulation of protein processing	2/181	28/28814	0.0133253	0.0397387	0.0235943	Serpine1/Serpine2	2
GO:0032928	regulation of superoxide anion generation	2/181	28/28814	0.0133253	0.0397387	0.0235943	Itgam/Pon3	2
GO:0060445	branching involved in salivary gland morphogenesis	2/181	28/28814	0.0133253	0.0397387	0.0235943	Pdgfb/Tnf	2
GO:0060713	labyrinthine layer morphogenesis	2/181	28/28814	0.0133253	0.0397387	0.0235943	Socs3/Zfp36l1	2
GO:0090169	regulation of spindle assembly	2/181	28/28814	0.0133253	0.0397387	0.0235943	Hspa1a/Hspa1b	2
GO:0150077	regulation of neuroinflammatory response	2/181	28/28814	0.0133253	0.0397387	0.0235943	Ctsc/Trem2	2
GO:1903318	negative regulation of protein maturation	2/181	28/28814	0.0133253	0.0397387	0.0235943	Serpine1/Serpine2	2
GO:2000045	regulation of G1/S transition of mitotic cell cycle	4/181	146/28814	0.0137186	0.040875	0.0242689	Aif1/Ccl12/Ccl2/Klf4	4
GO:0050954	sensory perception of mechanical stimulus	6/181	310/28814	0.0138804	0.0413203	0.0245334	Ddit3/Hexa/Icam1/Nav2/Serpine2/Slc1a3	6
GO:0002456	T cell mediated immunity	4/181	147/28814	0.0140349	0.0415955	0.0246967	Cd81/Ctsc/Hspd1/Icam1	4
GO:0010469	regulation of signaling receptor activity	4/181	147/28814	0.0140349	0.0415955	0.0246967	Ccl2/Errfi1/Serpine1/Tnf	4
GO:0046488	phosphatidylinositol metabolic process	4/181	147/28814	0.0140349	0.0415955	0.0246967	Csf1r/Pdgfb/Plek/Socs3	4
GO:0060759	regulation of response to cytokine stimulus	4/181	147/28814	0.0140349	0.0415955	0.0246967	Hspa1a/Hspa1b/Klf4/Trem2	4
GO:1901136	carbohydrate derivative catabolic process	4/181	147/28814	0.0140349	0.0415955	0.0246967	Ctsl/Entpd1/Gns/Hexa	4
GO:0051651	maintenance of location in cell	5/181	225/28814	0.0140574	0.0416252	0.0247144	Ccr5/Ddit3/Hk2/Lyn/P2ry6	5
GO:0002837	regulation of immune response to tumor cell	2/181	29/28814	0.0142539	0.0420584	0.0249716	Havcr2/Hspd1	2
GO:0010893	positive regulation of steroid biosynthetic process	2/181	29/28814	0.0142539	0.0420584	0.0249716	Il1a/Tnf	2
GO:0032647	regulation of interferon-alpha production	2/181	29/28814	0.0142539	0.0420584	0.0249716	Havcr2/Hspd1	2
GO:1902932	positive regulation of alcohol biosynthetic process	2/181	29/28814	0.0142539	0.0420584	0.0249716	P2ry6/Ptafr	2
GO:1902807	negative regulation of cell cycle G1/S phase transition	3/181	81/28814	0.0145389	0.0428616	0.0254485	Ccl12/Ccl2/Klf4	3
GO:0045598	regulation of fat cell differentiation	4/181	149/28814	0.0146814	0.0432437	0.0256753	Cebpa/Ddit3/Zfp36/Zfp36l1	4
GO:0045913	positive regulation of carbohydrate metabolic process	3/181	82/28814	0.0150227	0.0442101	0.0262491	P2ry6/Pdgfb/Ptafr	3
GO:0007163	establishment or maintenance of cell polarity	5/181	229/28814	0.015063	0.0442898	0.0262965	Frmd4a/Frmd4b/Fscn1/Hsp90aa1/Rhob	5
GO:0001911	negative regulation of leukocyte mediated cytotoxicity	2/181	30/28814	0.0152096	0.0444477	0.0263902	Cx3cr1/Havcr2	2
GO:0030149	sphingolipid catabolic process	2/181	30/28814	0.0152096	0.0444477	0.0263902	Asah1/Hexa	2
GO:0045648	positive regulation of erythrocyte differentiation	2/181	30/28814	0.0152096	0.0444477	0.0263902	Hspa1a/Hspa1b	2
GO:0045932	negative regulation of muscle contraction	2/181	30/28814	0.0152096	0.0444477	0.0263902	Dock4/Rgs2	2
GO:0060563	neuroepithelial cell differentiation	2/181	30/28814	0.0152096	0.0444477	0.0263902	Serpine1/Sox4	2
GO:0090314	positive regulation of protein targeting to membrane	2/181	30/28814	0.0152096	0.0444477	0.0263902	Ccl2/Itgam	2
GO:1901185	negative regulation of ERBB signaling pathway	2/181	30/28814	0.0152096	0.0444477	0.0263902	Errfi1/Lgmn	2
GO:0045930	negative regulation of mitotic cell cycle	5/181	230/28814	0.0153218	0.0447364	0.0265616	Ccl12/Ccl2/Klf4/Tnf/Zfp36l1	5
GO:0055021	regulation of cardiac muscle tissue growth	3/181	83/28814	0.0155155	0.0452627	0.0268741	Cited2/Rgs2/Tgfbr1	3
GO:0097305	response to alcohol	5/181	231/28814	0.0155835	0.0454213	0.0269683	Ccr5/Hpgd/P2ry6/Sgk1/Tgfbr1	5
GO:0007034	vacuolar transport	4/181	152/28814	0.015686	0.0456406	0.0270985	Hspa1a/Lamp1/Lamp2/Rhob	4
GO:0046328	regulation of JNK cascade	4/181	152/28814	0.015686	0.0456406	0.0270985	Fcgr2b/Gadd45g/Il1a/Tnf	4
GO:0043154	negative regulation of cysteine-type endopeptidase activity involved in apoptotic process	3/181	84/28814	0.0160174	0.0464807	0.0275972	Hspa1b/Klf4/Tnf	3
GO:0048708	astrocyte differentiation	3/181	84/28814	0.0160174	0.0464807	0.0275972	C1qa/Serpine2/Trem2	3
GO:0050848	regulation of calcium-mediated signaling	3/181	84/28814	0.0160174	0.0464807	0.0275972	Adora3/Tnf/Trem2	3
GO:0030010	establishment of cell polarity	4/181	153/28814	0.0160302	0.0464807	0.0275972	Frmd4a/Frmd4b/Fscn1/Hsp90aa1	4
GO:0035094	response to nicotine	2/181	31/28814	0.0161922	0.0467883	0.0277799	Hmox1/Tnf	2
GO:0036314	response to sterol	2/181	31/28814	0.0161922	0.0467883	0.0277799	Ccr5/Tgfbr1	2
GO:0043552	positive regulation of phosphatidylinositol 3-kinase activity	2/181	31/28814	0.0161922	0.0467883	0.0277799	Lyn/Pdgfb	2
GO:0045454	cell redox homeostasis	2/181	31/28814	0.0161922	0.0467883	0.0277799	Ddit3/Nfe2l2	2
GO:0007160	cell-matrix adhesion	5/181	234/28814	0.0163865	0.0472682	0.0280648	Cd34/Itgam/Itgb5/Rin2/Serpine1	5
GO:1901617	organic hydroxy compound biosynthetic process	5/181	234/28814	0.0163865	0.0472682	0.0280648	Asah1/P2ry6/Plek/Ptafr/Tnf	5
GO:0051966	regulation of synaptic transmission, glutamatergic	3/181	85/28814	0.0165283	0.0476363	0.0282834	Ccl2/Glul/Serpine2	3
GO:0002064	epithelial cell development	5/181	235/28814	0.0166602	0.047975	0.0284845	F11r/Icam1/Il1a/Pdgfb/Tnf	5
GO:0097553	calcium ion transmembrane import into cytosol	4/181	155/28814	0.0167328	0.0481428	0.0285841	Ccr5/Ddit3/Lyn/P2ry6	4
GO:0010921	regulation of phosphatase activity	3/181	86/28814	0.0170483	0.0489664	0.0290731	Cd33/Plek/Tnf	3
GO:0046785	microtubule polymerization	3/181	86/28814	0.0170483	0.0489664	0.0290731	Hspa1a/Hspa1b/Sgk1	3
GO:0001893	maternal placenta development	2/181	32/28814	0.0172012	0.0490687	0.0291338	Cited2/Ctsl	2
GO:0002418	immune response to tumor cell	2/181	32/28814	0.0172012	0.0490687	0.0291338	Havcr2/Hspd1	2
GO:0010875	positive regulation of cholesterol efflux	2/181	32/28814	0.0172012	0.0490687	0.0291338	Nfkbia/Trem2	2
GO:0031295	T cell costimulation	2/181	32/28814	0.0172012	0.0490687	0.0291338	Cd81/Cd86	2
GO:0032673	regulation of interleukin-4 production	2/181	32/28814	0.0172012	0.0490687	0.0291338	Ddit3/Havcr2	2
GO:0055022	negative regulation of cardiac muscle tissue growth	2/181	32/28814	0.0172012	0.0490687	0.0291338	Cited2/Rgs2	2
GO:0061117	negative regulation of heart growth	2/181	32/28814	0.0172012	0.0490687	0.0291338	Cited2/Rgs2	2
GO:1905898	positive regulation of response to endoplasmic reticulum stress	2/181	32/28814	0.0172012	0.0490687	0.0291338	Fcgr2b/Serinc3	2
GO:0060411	cardiac septum morphogenesis	3/181	87/28814	0.0175774	0.0500993	0.0297457	Cited2/Sox4/Tgfbr1	3
GO:0045667	regulation of osteoblast differentiation	4/181	158/28814	0.0178225	0.0507278	0.0301189	Cebpa/Cebpd/Tent5a/Tnf	4
GO:0060249	anatomical structure homeostasis	6/181	328/28814	0.0178282	0.0507278	0.0301189	Cd34/Csf1r/Ctss/Lamp2/Ptgs1/Trf	6
GO:0008406	gonad development	5/181	240/28814	0.0180742	0.0513274	0.0304749	Cited2/Icam1/Il1a/Serpine1/Tgfbr1	5
GO:2000116	regulation of cysteine-type endopeptidase activity	5/181	240/28814	0.0180742	0.0513274	0.0304749	Hspa1b/Hspd1/Klf4/Lgmn/Tnf	5
GO:0002637	regulation of immunoglobulin production	3/181	88/28814	0.0181155	0.0513274	0.0304749	Cd86/Fcgr2b/Tnf	3
GO:0003281	ventricular septum development	3/181	88/28814	0.0181155	0.0513274	0.0304749	Cited2/Sox4/Tgfbr1	3
GO:0031397	negative regulation of protein ubiquitination	3/181	88/28814	0.0181155	0.0513274	0.0304749	Hspa1a/Hspa1b/Sox4	3
GO:0002834	regulation of response to tumor cell	2/181	33/28814	0.0182362	0.0514516	0.0305487	Havcr2/Hspd1	2
GO:0030224	monocyte differentiation	2/181	33/28814	0.0182362	0.0514516	0.0305487	Jun/Zfp36l1	2
GO:0032607	interferon-alpha production	2/181	33/28814	0.0182362	0.0514516	0.0305487	Havcr2/Hspd1	2
GO:0033032	regulation of myeloid cell apoptotic process	2/181	33/28814	0.0182362	0.0514516	0.0305487	Ccr5/Fcgr2b	2
GO:0060669	embryonic placenta morphogenesis	2/181	33/28814	0.0182362	0.0514516	0.0305487	Socs3/Zfp36l1	2
GO:0043488	regulation of mRNA stability	4/181	160/28814	0.0185729	0.0523574	0.0310864	Tent5a/Tent5c/Zfp36/Zfp36l1	4
GO:0046323	glucose import	3/181	89/28814	0.0186628	0.0525667	0.0312107	Hk2/Nfe2l2/Tnf	3
GO:0071322	cellular response to carbohydrate stimulus	4/181	161/28814	0.0189553	0.0533457	0.0316733	Camk2n1/Icam1/Sox4/Zfp36l1	4
GO:0002088	lens development in camera-type eye	3/181	90/28814	0.0192192	0.0538546	0.0319754	Cited2/Maf/Tgfbr1	3
GO:0010827	regulation of glucose transmembrane transport	3/181	90/28814	0.0192192	0.0538546	0.0319754	Hk2/Nfe2l2/Tnf	3
GO:0010614	negative regulation of cardiac muscle hypertrophy	2/181	34/28814	0.019297	0.0538546	0.0319754	Errfi1/Rgs2	2
GO:0010863	positive regulation of phospholipase C activity	2/181	34/28814	0.019297	0.0538546	0.0319754	Cd86/Ptafr	2
GO:0031116	positive regulation of microtubule polymerization	2/181	34/28814	0.019297	0.0538546	0.0319754	Hspa1a/Hspa1b	2
GO:0031294	lymphocyte costimulation	2/181	34/28814	0.019297	0.0538546	0.0319754	Cd81/Cd86	2
GO:0035335	peptidyl-tyrosine dephosphorylation	2/181	34/28814	0.019297	0.0538546	0.0319754	Dusp1/Dusp6	2
GO:0046466	membrane lipid catabolic process	2/181	34/28814	0.019297	0.0538546	0.0319754	Asah1/Hexa	2
GO:0051973	positive regulation of telomerase activity	2/181	34/28814	0.019297	0.0538546	0.0319754	Hsp90aa1/Klf4	2
GO:1903959	regulation of anion transmembrane transport	2/181	34/28814	0.019297	0.0538546	0.0319754	Ptafr/Rgs2	2
GO:0007264	small GTPase mediated signal transduction	7/181	431/28814	0.0195735	0.0545808	0.0324066	Aif1/Dock4/F11r/Hmox1/Jun/Rasgrp3/Rhob	7
GO:0032024	positive regulation of insulin secretion	3/181	91/28814	0.0197847	0.0551239	0.032729	Camk2n1/Glul/Sox4	3
GO:0006937	regulation of muscle contraction	4/181	164/28814	0.0201319	0.0559981	0.0332481	Dock4/Ptafr/Ptgs1/Rgs2	4
GO:1990845	adaptive thermogenesis	4/181	164/28814	0.0201319	0.0559981	0.0332481	Ckb/Ddit3/Gadd45g/Gatm	4
GO:0097581	lamellipodium organization	3/181	92/28814	0.0203593	0.0561373	0.0333307	Abi3/Fscn1/Plekho1	3
GO:0007020	microtubule nucleation	2/181	35/28814	0.0203831	0.0561373	0.0333307	Hspa1a/Hspa1b	2
GO:0014002	astrocyte development	2/181	35/28814	0.0203831	0.0561373	0.0333307	C1qa/Trem2	2
GO:0031342	negative regulation of cell killing	2/181	35/28814	0.0203831	0.0561373	0.0333307	Cx3cr1/Havcr2	2
GO:0043243	positive regulation of protein-containing complex disassembly	2/181	35/28814	0.0203831	0.0561373	0.0333307	Plek/Tnf	2
GO:0043537	negative regulation of blood vessel endothelial cell migration	2/181	35/28814	0.0203831	0.0561373	0.0333307	Klf4/Tnf	2
GO:0045987	positive regulation of smooth muscle contraction	2/181	35/28814	0.0203831	0.0561373	0.0333307	Ptafr/Ptgs1	2
GO:0048710	regulation of astrocyte differentiation	2/181	35/28814	0.0203831	0.0561373	0.0333307	Serpine2/Trem2	2
GO:0060142	regulation of syncytium formation by plasma membrane fusion	2/181	35/28814	0.0203831	0.0561373	0.0333307	Plekho1/Trem2	2
GO:0090162	establishment of epithelial cell polarity	2/181	35/28814	0.0203831	0.0561373	0.0333307	Frmd4a/Frmd4b	2
GO:1903203	regulation of oxidative stress-induced neuron death	2/181	35/28814	0.0203831	0.0561373	0.0333307	Itgam/Trem2	2
GO:2000272	negative regulation of signaling receptor activity	2/181	35/28814	0.0203831	0.0561373	0.0333307	Errfi1/Tnf	2
GO:0018105	peptidyl-serine phosphorylation	6/181	339/28814	0.0205873	0.0566531	0.033637	Hsp90aa1/Osm/Pdgfb/Sgk1/Tgfbr1/Tnf	6
GO:0031330	negative regulation of cellular catabolic process	5/181	249/28814	0.0208148	0.0572322	0.0339808	Hmox1/Tent5a/Tent5c/Trem2/Zfp36	5
GO:0034250	positive regulation of cellular amide metabolic process	4/181	166/28814	0.0209407	0.0574904	0.0341341	Nfe2l2/Ptafr/Sox4/Tnf	4
GO:0140029	exocytic process	3/181	93/28814	0.0209431	0.0574904	0.0341341	Adora3/Lyn/Plek	3
GO:0043583	ear development	5/181	251/28814	0.0214587	0.0585897	0.0347868	C1qb/Cebpa/Cebpd/Maf/Mafb	5
GO:0010922	positive regulation of phosphatase activity	2/181	36/28814	0.0214942	0.0585897	0.0347868	Cd33/Plek	2
GO:0014741	negative regulation of muscle hypertrophy	2/181	36/28814	0.0214942	0.0585897	0.0347868	Errfi1/Rgs2	2
GO:0034122	negative regulation of toll-like receptor signaling pathway	2/181	36/28814	0.0214942	0.0585897	0.0347868	Lyn/Trem2	2
GO:0048169	regulation of long-term neuronal synaptic plasticity	2/181	36/28814	0.0214942	0.0585897	0.0347868	Egr1/Fcgr2b	2
GO:0051491	positive regulation of filopodium assembly	2/181	36/28814	0.0214942	0.0585897	0.0347868	Fscn1/Tgfbr1	2
GO:1904037	positive regulation of epithelial cell apoptotic process	2/181	36/28814	0.0214942	0.0585897	0.0347868	Ccl12/Ccl2	2
GO:0030203	glycosaminoglycan metabolic process	3/181	94/28814	0.021536	0.0585897	0.0347868	Gns/Hexa/Pdgfb	3
GO:0055072	iron ion homeostasis	3/181	94/28814	0.021536	0.0585897	0.0347868	Hmox1/Slc40a1/Trf	3
GO:0120193	tight junction organization	3/181	94/28814	0.021536	0.0585897	0.0347868	F11r/Tgfbr1/Tnf	3
GO:2000117	negative regulation of cysteine-type endopeptidase activity	3/181	94/28814	0.021536	0.0585897	0.0347868	Hspa1b/Klf4/Tnf	3
GO:0046474	glycerophospholipid biosynthetic process	4/181	168/28814	0.0217693	0.0591285	0.0351067	Chka/Lpcat2/Pdgfb/Socs3	4
GO:0062013	positive regulation of small molecule metabolic process	4/181	168/28814	0.0217693	0.0591285	0.0351067	P2ry6/Ptafr/Tnf/Trem2	4
GO:0034329	cell junction assembly	7/181	441/28814	0.0218583	0.0593221	0.0352216	Cadm1/Cd9/F11r/Fscn1/Pdgfb/Pkp4/Tnf	7
GO:0006694	steroid biosynthetic process	4/181	169/28814	0.022191	0.0600771	0.0356699	Asah1/Egr1/Il1a/Tnf	4
GO:0006958	complement activation, classical pathway	4/181	169/28814	0.022191	0.0600771	0.0356699	C1qa/C1qb/C1qc/Trem2	4
GO:0051100	negative regulation of binding	4/181	169/28814	0.022191	0.0600771	0.0356699	Ddit3/Hmox1/Jun/Pdgfb	4
GO:0006066	alcohol metabolic process	6/181	345/28814	0.0222083	0.0600771	0.0356699	Asah1/Cebpa/Chka/P2ry6/Plek/Ptafr	6
GO:0001678	cellular glucose homeostasis	4/181	170/28814	0.0226177	0.06063	0.0359982	Camk2n1/Hk2/Icam1/Sox4	4
GO:0007565	female pregnancy	4/181	170/28814	0.0226177	0.06063	0.0359982	Cited2/Ctsl/Havcr2/Hpgd	4
GO:0010950	positive regulation of endopeptidase activity	4/181	170/28814	0.0226177	0.06063	0.0359982	Hspd1/Lgmn/Lyn/Tnf	4
GO:1904064	positive regulation of cation transmembrane transport	4/181	170/28814	0.0226177	0.06063	0.0359982	Ccl2/Ctss/P2ry6/Trem2	4
GO:0007435	salivary gland morphogenesis	2/181	37/28814	0.0226299	0.06063	0.0359982	Pdgfb/Tnf	2
GO:0022617	extracellular matrix disassembly	2/181	37/28814	0.0226299	0.06063	0.0359982	Ctss/Fscn1	2
GO:0030808	regulation of nucleotide biosynthetic process	2/181	37/28814	0.0226299	0.06063	0.0359982	Entpd1/Trem2	2
GO:0036475	neuron death in response to oxidative stress	2/181	37/28814	0.0226299	0.06063	0.0359982	Itgam/Trem2	2
GO:0060441	epithelial tube branching involved in lung morphogenesis	2/181	37/28814	0.0226299	0.06063	0.0359982	Hhex/Tnf	2
GO:0071364	cellular response to epidermal growth factor stimulus	2/181	37/28814	0.0226299	0.06063	0.0359982	Zfp36/Zfp36l1	2
GO:0090313	regulation of protein targeting to membrane	2/181	37/28814	0.0226299	0.06063	0.0359982	Ccl2/Itgam	2
GO:1900371	regulation of purine nucleotide biosynthetic process	2/181	37/28814	0.0226299	0.06063	0.0359982	Entpd1/Trem2	2
GO:0002312	B cell activation involved in immune response	3/181	96/28814	0.0227491	0.0608033	0.0361011	Cd180/Gpr183/Hspd1	3
GO:0031110	regulation of microtubule polymerization or depolymerization	3/181	96/28814	0.0227491	0.0608033	0.0361011	Hspa1a/Hspa1b/Sgk1	3
GO:0002429	immune response-activating cell surface receptor signaling pathway	6/181	347/28814	0.0227672	0.0608033	0.0361011	Blnk/C3ar1/Cd81/Lyn/Nfkbiz/Tnfrsf21	6
GO:0016311	dephosphorylation	6/181	347/28814	0.0227672	0.0608033	0.0361011	Acp2/Cd33/Dusp1/Dusp6/Plek/Tnf	6
GO:1901991	negative regulation of mitotic cell cycle phase transition	4/181	171/28814	0.0230493	0.0614122	0.0364626	Ccl12/Ccl2/Klf4/Zfp36l1	4
GO:1902806	regulation of cell cycle G1/S phase transition	4/181	171/28814	0.0230493	0.0614122	0.0364626	Aif1/Ccl12/Ccl2/Klf4	4
GO:0002757	immune response-activating signal transduction	6/181	348/28814	0.0230502	0.0614122	0.0364626	Blnk/C3ar1/Cd81/Lyn/Nfkbiz/Tnfrsf21	6
GO:0002718	regulation of cytokine production involved in immune response	3/181	97/28814	0.0233694	0.0621144	0.0368796	Cd81/Hmox1/Tnf	3
GO:0051781	positive regulation of cell division	3/181	97/28814	0.0233694	0.0621144	0.0368796	Il1a/Pdgfb/Pkp4	3
GO:1903312	negative regulation of mRNA metabolic process	3/181	97/28814	0.0233694	0.0621144	0.0368796	Tent5a/Tent5c/Zfp36	3
GO:0030866	cortical actin cytoskeleton organization	2/181	38/28814	0.0237899	0.0628331	0.0373063	Plek/Tnf	2
GO:0031112	positive regulation of microtubule polymerization or depolymerization	2/181	38/28814	0.0237899	0.0628331	0.0373063	Hspa1a/Hspa1b	2
GO:0045589	regulation of regulatory T cell differentiation	2/181	38/28814	0.0237899	0.0628331	0.0373063	Hspb1/Lag3	2
GO:0051482	positive regulation of cytosolic calcium ion concentration involved in phospholipase C-activating G protein-coupled signaling pathway	2/181	38/28814	0.0237899	0.0628331	0.0373063	C3ar1/Gna15	2
GO:0060236	regulation of mitotic spindle organization	2/181	38/28814	0.0237899	0.0628331	0.0373063	Hspa1a/Hspa1b	2
GO:0070528	protein kinase C signaling	2/181	38/28814	0.0237899	0.0628331	0.0373063	Pdgfb/Plek	2
GO:0072210	metanephric nephron development	2/181	38/28814	0.0237899	0.0628331	0.0373063	Egr1/Pdgfb	2
GO:1900274	regulation of phospholipase C activity	2/181	38/28814	0.0237899	0.0628331	0.0373063	Cd86/Ptafr	2
GO:0010876	lipid localization	7/181	449/28814	0.0238148	0.0628494	0.0373159	Hexa/Il1a/Nfkbia/Slco2b1/Tmem41b/Tnf/Trem2	7
GO:0007229	integrin-mediated signaling pathway	3/181	98/28814	0.0239988	0.0632851	0.0375746	Itgam/Itgb5/Plek	3
GO:0043487	regulation of RNA stability	4/181	174/28814	0.0243743	0.0642247	0.0381325	Tent5a/Tent5c/Zfp36/Zfp36l1	4
GO:0006672	ceramide metabolic process	3/181	99/28814	0.0246374	0.0647142	0.0384231	Asah1/Hexa/Pla2g15	3
GO:0032418	lysosome localization	3/181	99/28814	0.0246374	0.0647142	0.0384231	Adora3/Hmox1/Lyn	3
GO:1903321	negative regulation of protein modification by small protein conjugation or removal	3/181	99/28814	0.0246374	0.0647142	0.0384231	Hspa1a/Hspa1b/Sox4	3
GO:1990849	vacuolar localization	3/181	99/28814	0.0246374	0.0647142	0.0384231	Adora3/Hmox1/Lyn	3
GO:0019058	viral life cycle	5/181	261/28814	0.0248724	0.0652803	0.0387592	Ccl12/Ctsl/Icam1/Tmem41b/Tnf	5
GO:0032633	interleukin-4 production	2/181	39/28814	0.0249739	0.0654441	0.0388565	Ddit3/Havcr2	2
GO:0090049	regulation of cell migration involved in sprouting angiogenesis	2/181	39/28814	0.0249739	0.0654441	0.0388565	Hmox1/Klf4	2
GO:0045787	positive regulation of cell cycle	6/181	355/28814	0.0250977	0.065717	0.0390185	Aif1/Cited2/Il1a/Lgmn/Pdgfb/Pkp4	6
GO:0010466	negative regulation of peptidase activity	5/181	262/28814	0.0252318	0.0660167	0.0391965	Hspa1b/Klf4/Serpine1/Serpine2/Tnf	5
GO:0009798	axis specification	3/181	100/28814	0.0252851	0.0661044	0.0392485	Cited2/Ddit3/Hhex	3
GO:0007200	phospholipase C-activating G protein-coupled receptor signaling pathway	3/181	101/28814	0.0259419	0.0677686	0.0402366	C3ar1/Cx3cr1/Gna15	3
GO:0002768	immune response-regulating cell surface receptor signaling pathway	6/181	358/28814	0.0260112	0.0678967	0.0403127	Blnk/C3ar1/Cd81/Lyn/Nfkbiz/Tnfrsf21	6
GO:0010591	regulation of lamellipodium assembly	2/181	40/28814	0.0261814	0.0680758	0.040419	Abi3/Fscn1	2
GO:0051154	negative regulation of striated muscle cell differentiation	2/181	40/28814	0.0261814	0.0680758	0.040419	Bhlhe41/Rgs2	2
GO:0070849	response to epidermal growth factor	2/181	40/28814	0.0261814	0.0680758	0.040419	Zfp36/Zfp36l1	2
GO:1902624	positive regulation of neutrophil migration	2/181	40/28814	0.0261814	0.0680758	0.040419	C3ar1/Il1a	2
GO:2000516	positive regulation of CD4-positive, alpha-beta T cell activation	2/181	40/28814	0.0261814	0.0680758	0.040419	Cd81/Nfkbiz	2
GO:0061013	regulation of mRNA catabolic process	4/181	178/28814	0.0262114	0.0681008	0.0404339	Tent5a/Tent5c/Zfp36/Zfp36l1	4
GO:0007626	locomotory behavior	5/181	265/28814	0.0263301	0.0683562	0.0405855	Egr1/Hexa/Nav2/Selenop/Zfhx3	5
GO:0060402	calcium ion transport into cytosol	4/181	179/28814	0.0266833	0.0692194	0.0410981	Ccr5/Ddit3/Lyn/P2ry6	4
GO:0007254	JNK cascade	4/181	180/28814	0.0271603	0.0702935	0.0417357	Fcgr2b/Gadd45g/Il1a/Tnf	4
GO:0010952	positive regulation of peptidase activity	4/181	180/28814	0.0271603	0.0702935	0.0417357	Hspd1/Lgmn/Lyn/Tnf	4
GO:0071466	cellular response to xenobiotic stimulus	4/181	180/28814	0.0271603	0.0702935	0.0417357	Ccl4/Nfe2l2/Pon3/Serpine1	4
GO:0007431	salivary gland development	2/181	41/28814	0.0274123	0.0705097	0.0418641	Pdgfb/Tnf	2
GO:0032660	regulation of interleukin-17 production	2/181	41/28814	0.0274123	0.0705097	0.0418641	Ddit3/Osm	2
GO:0032689	negative regulation of interferon-gamma production	2/181	41/28814	0.0274123	0.0705097	0.0418641	Ddit3/Havcr2	2
GO:0035850	epithelial cell differentiation involved in kidney development	2/181	41/28814	0.0274123	0.0705097	0.0418641	Basp1/Pdgfb	2
GO:0035886	vascular associated smooth muscle cell differentiation	2/181	41/28814	0.0274123	0.0705097	0.0418641	Cfh/Pdgfb	2
GO:0043551	regulation of phosphatidylinositol 3-kinase activity	2/181	41/28814	0.0274123	0.0705097	0.0418641	Lyn/Pdgfb	2
GO:0051968	positive regulation of synaptic transmission, glutamatergic	2/181	41/28814	0.0274123	0.0705097	0.0418641	Ccl2/Glul	2
GO:0060964	regulation of miRNA-mediated gene silencing	2/181	41/28814	0.0274123	0.0705097	0.0418641	Tnf/Zfp36	2
GO:0032886	regulation of microtubule-based process	5/181	268/28814	0.0274585	0.0705746	0.0419026	Cfap45/Hspa1a/Hspa1b/Lamp1/Sgk1	5
GO:0071375	cellular response to peptide hormone stimulus	5/181	269/28814	0.0278414	0.0715038	0.0424544	Marcks/Nfe2l2/Sgk1/Socs3/Zfp36l1	5
GO:0018209	peptidyl-serine modification	6/181	364/28814	0.0279041	0.0716098	0.0425173	Hsp90aa1/Osm/Pdgfb/Sgk1/Tgfbr1/Tnf	6
GO:0046849	bone remodeling	3/181	104/28814	0.0279669	0.0717161	0.0425804	Csf1r/Ctss/Trf	3
GO:0010803	regulation of tumor necrosis factor-mediated signaling pathway	2/181	42/28814	0.028666	0.0731726	0.0434452	Hspa1a/Hspa1b	2
GO:0038084	vascular endothelial growth factor signaling pathway	2/181	42/28814	0.028666	0.0731726	0.0434452	Hspb1/Pdgfb	2
GO:0045066	regulatory T cell differentiation	2/181	42/28814	0.028666	0.0731726	0.0434452	Hspb1/Lag3	2
GO:0048730	epidermis morphogenesis	2/181	42/28814	0.028666	0.0731726	0.0434452	Ctsl/Klf4	2
GO:0060251	regulation of glial cell proliferation	2/181	42/28814	0.028666	0.0731726	0.0434452	Lyn/Tnf	2
GO:0090224	regulation of spindle organization	2/181	42/28814	0.028666	0.0731726	0.0434452	Hspa1a/Hspa1b	2
GO:0007219	Notch signaling pathway	4/181	184/28814	0.0291192	0.0742727	0.0440984	Bmp2k/Cebpa/Hhex/Nfkbia	4
GO:0015844	monoamine transport	3/181	106/28814	0.0293624	0.0748362	0.0444329	Entpd1/Fcgr3/Ptgs1	3
GO:0001783	B cell apoptotic process	2/181	43/28814	0.0299423	0.0757378	0.0449682	Lyn/Tnfrsf21	2
GO:0006984	ER-nucleus signaling pathway	2/181	43/28814	0.0299423	0.0757378	0.0449682	Ddit3/Nfe2l2	2
GO:0009309	amine biosynthetic process	2/181	43/28814	0.0299423	0.0757378	0.0449682	Odc1/Sat1	2
GO:0010874	regulation of cholesterol efflux	2/181	43/28814	0.0299423	0.0757378	0.0449682	Nfkbia/Trem2	2
GO:0032924	activin receptor signaling pathway	2/181	43/28814	0.0299423	0.0757378	0.0449682	Cited2/Tgfbr1	2
GO:0034331	cell junction maintenance	2/181	43/28814	0.0299423	0.0757378	0.0449682	Cadm1/Csf1r	2
GO:0042401	cellular biogenic amine biosynthetic process	2/181	43/28814	0.0299423	0.0757378	0.0449682	Odc1/Sat1	2
GO:0060147	regulation of post-transcriptional gene silencing	2/181	43/28814	0.0299423	0.0757378	0.0449682	Tnf/Zfp36	2
GO:0061462	protein localization to lysosome	2/181	43/28814	0.0299423	0.0757378	0.0449682	Cd81/Lamp2	2
GO:1900368	regulation of post-transcriptional gene silencing by RNA	2/181	43/28814	0.0299423	0.0757378	0.0449682	Tnf/Zfp36	2
GO:0006821	chloride transport	3/181	107/28814	0.0300738	0.0759556	0.0450975	P2ry6/Ptafr/Slc1a3	3
GO:2000243	positive regulation of reproductive process	3/181	107/28814	0.0300738	0.0759556	0.0450975	Cited2/Lhfpl2/Ptafr	3
GO:0006643	membrane lipid metabolic process	4/181	186/28814	0.0301293	0.0760384	0.0451467	Asah1/Hexa/Pla2g15/Serinc3	4
GO:0007612	learning	4/181	187/28814	0.030642	0.0772743	0.0458805	Jun/Lgmn/Ptgs1/Sgk1	4
GO:0016925	protein sumoylation	2/181	44/28814	0.0312409	0.0786069	0.0466717	Egr1/Egr2	2
GO:0046621	negative regulation of organ growth	2/181	44/28814	0.0312409	0.0786069	0.0466717	Cited2/Rgs2	2
GO:0061098	positive regulation of protein tyrosine kinase activity	2/181	44/28814	0.0312409	0.0786069	0.0466717	Csf1r/Pdgfb	2
GO:0048145	regulation of fibroblast proliferation	3/181	109/28814	0.0315236	0.0792588	0.0470588	Jun/Pdgfb/Serpine1	3
GO:0050777	negative regulation of immune response	4/181	189/28814	0.031683	0.0795996	0.0472611	Fcgr2b/Havcr2/Hmox1/Trem2	4
GO:0050796	regulation of insulin secretion	4/181	190/28814	0.0322112	0.0807917	0.0479689	Camk2n1/Glul/Sox4/Tnf	4
GO:0006022	aminoglycan metabolic process	3/181	110/28814	0.0322621	0.0807917	0.0479689	Gns/Hexa/Pdgfb	3
GO:1901800	positive regulation of proteasomal protein catabolic process	3/181	110/28814	0.0322621	0.0807917	0.0479689	Hspa1a/Hspa1b/Trem2	3
GO:0006605	protein targeting	5/181	280/28814	0.0322781	0.0807917	0.0479689	Ccl2/Hsp90aa1/Hspd1/Itgam/Lamp2	5
GO:0007605	sensory perception of sound	5/181	280/28814	0.0322781	0.0807917	0.0479689	Ddit3/Hexa/Icam1/Nav2/Slc1a3	5
GO:0032620	interleukin-17 production	2/181	45/28814	0.0325614	0.0811371	0.048174	Ddit3/Osm	2
GO:0045840	positive regulation of mitotic nuclear division	2/181	45/28814	0.0325614	0.0811371	0.048174	Il1a/Pdgfb	2
GO:0045940	positive regulation of steroid metabolic process	2/181	45/28814	0.0325614	0.0811371	0.048174	Il1a/Tnf	2
GO:0060966	regulation of gene silencing by RNA	2/181	45/28814	0.0325614	0.0811371	0.048174	Tnf/Zfp36	2
GO:0097178	ruffle assembly	2/181	45/28814	0.0325614	0.0811371	0.048174	Aif1/Icam1	2
GO:1902991	regulation of amyloid precursor protein catabolic process	2/181	45/28814	0.0325614	0.0811371	0.048174	Lyn/Tnf	2
GO:0048167	regulation of synaptic plasticity	6/181	378/28814	0.0326695	0.0813458	0.0482979	Cx3cr1/Egr1/Fcgr2b/Lgmn/Mgll/Serpine2	6
GO:0043122	regulation of I-kappaB kinase/NF-kappaB signaling	4/181	191/28814	0.0327445	0.081472	0.0483729	Hspb1/Il1a/Tnf/Trem2	4
GO:0021549	cerebellum development	3/181	111/28814	0.0330096	0.0820098	0.0486921	Fcgr2b/Nav2/Serpine2	3
GO:0030004	cellular monovalent inorganic cation homeostasis	3/181	111/28814	0.0330096	0.0820098	0.0486921	Il1a/Sgk1/Slc1a3	3
GO:0042742	defense response to bacterium	7/181	483/28814	0.0334764	0.083108	0.0493442	Anxa3/Fcgr1/Havcr2/Serpine1/Tnf/Trem2/Trf	7
GO:0048144	fibroblast proliferation	3/181	112/28814	0.0337661	0.0837029	0.0496974	Jun/Pdgfb/Serpine1	3
GO:0055017	cardiac muscle tissue growth	3/181	112/28814	0.0337661	0.0837029	0.0496974	Cited2/Rgs2/Tgfbr1	3
GO:0030890	positive regulation of B cell proliferation	2/181	46/28814	0.0339036	0.0837338	0.0497157	Cd81/Gpr183	2
GO:0032768	regulation of monooxygenase activity	2/181	46/28814	0.0339036	0.0837338	0.0497157	Il1a/Tnf	2
GO:0048536	spleen development	2/181	46/28814	0.0339036	0.0837338	0.0497157	Cited2/Slc40a1	2
GO:0048821	erythrocyte development	2/181	46/28814	0.0339036	0.0837338	0.0497157	Cited2/Klf2	2
GO:0097300	programmed necrotic cell death	2/181	46/28814	0.0339036	0.0837338	0.0497157	Asah1/Tnf	2
GO:0030101	natural killer cell activation	3/181	113/28814	0.0345316	0.0851592	0.0505621	Havcr2/Lamp1/Mertk	3
GO:0030516	regulation of axon extension	3/181	113/28814	0.0345316	0.0851592	0.0505621	Ccr5/Ifrd1/Mgll	3
GO:0001894	tissue homeostasis	5/181	286/28814	0.0348741	0.0859407	0.051026	Cd34/Csf1r/Ctss/Ptgs1/Trf	5
GO:0006024	glycosaminoglycan biosynthetic process	2/181	47/28814	0.035267	0.0866538	0.0514494	Hexa/Pdgfb	2
GO:0009268	response to pH	2/181	47/28814	0.035267	0.0866538	0.0514494	Ctss/Lgmn	2
GO:0042462	eye photoreceptor cell development	2/181	47/28814	0.035267	0.0866538	0.0514494	Cfh/Pdgfb	2
GO:0051898	negative regulation of protein kinase B signaling	2/181	47/28814	0.035267	0.0866538	0.0514494	Ddit3/Klf4	2
GO:0017148	negative regulation of translation	4/181	196/28814	0.0354887	0.0871347	0.051735	Enc1/Rgs2/Zfp36/Zfp36l1	4
GO:0002440	production of molecular mediator of immune response	6/181	386/28814	0.0356166	0.0873846	0.0518834	Cd81/Cd86/Fcgr2b/Hmox1/Hspd1/Tnf	6
GO:0015931	nucleobase-containing compound transport	4/181	197/28814	0.0360531	0.0882857	0.0524184	Hhex/Slc29a3/Zfp36/Zfp36l1	4
GO:0002367	cytokine production involved in immune response	3/181	115/28814	0.0360893	0.0882857	0.0524184	Cd81/Hmox1/Tnf	3
GO:0032231	regulation of actin filament bundle assembly	3/181	115/28814	0.0360893	0.0882857	0.0524184	F11r/Plek/Tgfbr1	3
GO:1903076	regulation of protein localization to plasma membrane	3/181	115/28814	0.0360893	0.0882857	0.0524184	Abi3/Tnf/Trem2	3
GO:0010948	negative regulation of cell cycle process	5/181	289/28814	0.0362193	0.0885389	0.0525687	Ccl12/Ccl2/Klf4/Osm/Zfp36l1	5
GO:0006109	regulation of carbohydrate metabolic process	4/181	198/28814	0.0366226	0.0892045	0.0529639	P2ry6/Pdgfb/Plek/Ptafr	4
GO:0007259	receptor signaling pathway via JAK-STAT	4/181	198/28814	0.0366226	0.0892045	0.0529639	Csf1r/Lyn/Osm/Socs3	4
GO:0021915	neural tube development	4/181	198/28814	0.0366226	0.0892045	0.0529639	Cited2/Marcks/Sox4/Zfp36l1	4
GO:0030517	negative regulation of axon extension	2/181	48/28814	0.0366514	0.0892045	0.0529639	Ccr5/Ifrd1	2
GO:0033628	regulation of cell adhesion mediated by integrin	2/181	48/28814	0.0366514	0.0892045	0.0529639	Lyn/Serpine1	2
GO:0051972	regulation of telomerase activity	2/181	48/28814	0.0366514	0.0892045	0.0529639	Hsp90aa1/Klf4	2
GO:0030038	contractile actin filament bundle assembly	3/181	116/28814	0.0368816	0.0895696	0.0531807	F11r/Itgb5/Tgfbr1	3
GO:0043149	stress fiber assembly	3/181	116/28814	0.0368816	0.0895696	0.0531807	F11r/Itgb5/Tgfbr1	3
GO:0051952	regulation of amine transport	3/181	116/28814	0.0368816	0.0895696	0.0531807	Entpd1/Ptgs1/Rgs2	3
GO:0042593	glucose homeostasis	5/181	291/28814	0.0371336	0.0901163	0.0535052	Camk2n1/Cebpa/Hk2/Icam1/Sox4	5
GO:0033500	carbohydrate homeostasis	5/181	292/28814	0.0375961	0.0911725	0.0541324	Camk2n1/Cebpa/Hk2/Icam1/Sox4	5
GO:0035249	synaptic transmission, glutamatergic	3/181	117/28814	0.0376828	0.0911848	0.0541396	Ccl2/Glul/Serpine2	3
GO:0044070	regulation of anion transport	3/181	117/28814	0.0376828	0.0911848	0.0541396	Il1a/Ptafr/Rgs2	3
GO:1904659	glucose transmembrane transport	3/181	117/28814	0.0376828	0.0911848	0.0541396	Hk2/Nfe2l2/Tnf	3
GO:0089718	amino acid import across plasma membrane	2/181	49/28814	0.0380564	0.0920223	0.0546369	Rgs2/Slc1a3	2
GO:0060401	cytosolic calcium ion transport	4/181	201/28814	0.0383624	0.0926953	0.0550365	Ccr5/Ddit3/Lyn/P2ry6	4
GO:0008645	hexose transmembrane transport	3/181	118/28814	0.0384929	0.0928765	0.0551441	Hk2/Nfe2l2/Tnf	3
GO:0051028	mRNA transport	3/181	118/28814	0.0384929	0.0928765	0.0551441	Hhex/Zfp36/Zfp36l1	3
GO:0045666	positive regulation of neuron differentiation	3/181	119/28814	0.0393118	0.0947841	0.0562767	Ccr5/Hspa1a/Hspa1b	3
GO:0003197	endocardial cushion development	2/181	50/28814	0.0394818	0.0948526	0.0563174	Cited2/Tgfbr1	2
GO:0030574	collagen catabolic process	2/181	50/28814	0.0394818	0.0948526	0.0563174	Ctsl/Ctss	2
GO:0032873	negative regulation of stress-activated MAPK cascade	2/181	50/28814	0.0394818	0.0948526	0.0563174	Dusp1/Trem2	2
GO:0070303	negative regulation of stress-activated protein kinase signaling cascade	2/181	50/28814	0.0394818	0.0948526	0.0563174	Dusp1/Trem2	2
GO:1902743	regulation of lamellipodium organization	2/181	50/28814	0.0394818	0.0948526	0.0563174	Abi3/Fscn1	2
GO:0048771	tissue remodeling	4/181	203/28814	0.0395482	0.094944	0.0563717	Csf1r/Ctss/Il1a/Trf	4
GO:0051098	regulation of binding	6/181	397/28814	0.039941	0.0958182	0.0568907	Ddit3/Hmox1/Jun/Klf4/Pdgfb/Tgfbr1	6
GO:0008637	apoptotic mitochondrial changes	3/181	120/28814	0.0401395	0.0962257	0.0571326	Hk2/Hspd1/Jun	3
GO:0097696	receptor signaling pathway via STAT	4/181	205/28814	0.0407548	0.0975609	0.0579254	Csf1r/Lyn/Osm/Socs3	4
GO:0120032	regulation of plasma membrane bounded cell projection assembly	4/181	205/28814	0.0407548	0.0975609	0.0579254	Abi3/Fscn1/Icam1/Tgfbr1	4
GO:0042088	T-helper 1 type immune response	2/181	51/28814	0.0409272	0.097811	0.0580739	Gadd45g/Havcr2	2
GO:0045740	positive regulation of DNA replication	2/181	51/28814	0.0409272	0.097811	0.0580739	Jun/Pdgfb	2
GO:0015749	monosaccharide transmembrane transport	3/181	121/28814	0.0409761	0.097811	0.0580739	Hk2/Nfe2l2/Tnf	3
GO:0015837	amine transport	3/181	121/28814	0.0409761	0.097811	0.0580739	Entpd1/Ptgs1/Rgs2	3
GO:0000082	G1/S transition of mitotic cell cycle	4/181	206/28814	0.0413658	0.0986008	0.0585428	Aif1/Ccl12/Ccl2/Klf4	4
GO:0010721	negative regulation of cell development	4/181	206/28814	0.0413658	0.0986008	0.0585428	Ccr5/Ifrd1/Il1a/Trem2	4
GO:0009636	response to toxic substance	3/181	122/28814	0.0418214	0.0996159	0.0591455	Mt1/Nfe2l2/Pon3	3
GO:0071902	positive regulation of protein serine/threonine kinase activity	4/181	207/28814	0.0419821	0.0999276	0.0593306	Csf1r/Marcks/Pdgfb/Tnf	4
GO:0019083	viral transcription	2/181	52/28814	0.0423924	0.100105	0.0594361	Jun/Zfp36	2
GO:0030857	negative regulation of epithelial cell differentiation	2/181	52/28814	0.0423924	0.100105	0.0594361	Il1a/Tgfbr1	2
GO:0045124	regulation of bone resorption	2/181	52/28814	0.0423924	0.100105	0.0594361	Csf1r/Trf	2
GO:0045581	negative regulation of T cell differentiation	2/181	52/28814	0.0423924	0.100105	0.0594361	Hspb1/Lag3	2
GO:0050798	activated T cell proliferation	2/181	52/28814	0.0423924	0.100105	0.0594361	Cd86/Itgam	2
GO:0055081	anion homeostasis	2/181	52/28814	0.0423924	0.100105	0.0594361	Ckb/Tbxas1	2
GO:0060043	regulation of cardiac muscle cell proliferation	2/181	52/28814	0.0423924	0.100105	0.0594361	Cited2/Tgfbr1	2
GO:0060428	lung epithelium development	2/181	52/28814	0.0423924	0.100105	0.0594361	Errfi1/Klf2	2
GO:0061005	cell differentiation involved in kidney development	2/181	52/28814	0.0423924	0.100105	0.0594361	Basp1/Pdgfb	2
GO:1902622	regulation of neutrophil migration	2/181	52/28814	0.0423924	0.100105	0.0594361	C3ar1/Il1a	2
GO:1905953	negative regulation of lipid localization	2/181	52/28814	0.0423924	0.100105	0.0594361	Nfkbia/Trem2	2
GO:0072659	protein localization to plasma membrane	5/181	302/28814	0.0424155	0.100105	0.0594361	Abi3/Cd81/F11r/Tnf/Trem2	5
GO:0032869	cellular response to insulin stimulus	4/181	208/28814	0.0426036	0.100408	0.0596156	Marcks/Sgk1/Socs3/Zfp36l1	4
GO:0060491	regulation of cell projection assembly	4/181	208/28814	0.0426036	0.100408	0.0596156	Abi3/Fscn1/Icam1/Tgfbr1	4
GO:0003014	renal system process	3/181	123/28814	0.0426755	0.100436	0.0596324	Lgmn/Pdgfb/Pon3	3
GO:0042542	response to hydrogen peroxide	3/181	123/28814	0.0426755	0.100436	0.0596324	Hmox1/Nfe2l2/Rhob	3
GO:0060070	canonical Wnt signaling pathway	5/181	304/28814	0.0434221	0.102121	0.0606329	Ddit3/Egr1/Hhex/Klf4/Sox4	5
GO:0001676	long-chain fatty acid metabolic process	3/181	124/28814	0.0435383	0.102251	0.06071	Ltc4s/Mgll/Ptgs1	3
GO:0090277	positive regulation of peptide hormone secretion	3/181	124/28814	0.0435383	0.102251	0.06071	Camk2n1/Glul/Sox4	3
GO:0043281	regulation of cysteine-type endopeptidase activity involved in apoptotic process	4/181	210/28814	0.0438621	0.10283	0.0610538	Hspa1b/Hspd1/Klf4/Tnf	4
GO:2000144	positive regulation of DNA-templated transcription, initiation	2/181	53/28814	0.043877	0.10283	0.0610538	Cebpa/Jun	2
GO:2000677	regulation of transcription regulatory region DNA binding	2/181	53/28814	0.043877	0.10283	0.0610538	Ddit3/Klf4	2
GO:0022037	metencephalon development	3/181	125/28814	0.0444099	0.104006	0.0617521	Fcgr2b/Nav2/Serpine2	3
GO:0050851	antigen receptor-mediated signaling pathway	5/181	306/28814	0.0444429	0.104011	0.0617549	Blnk/Cd81/Lyn/Nfkbiz/Tnfrsf21	5
GO:0046883	regulation of hormone secretion	5/181	307/28814	0.0449588	0.105144	0.062428	Camk2n1/Glul/Osm/Sox4/Tnf	5
GO:0048259	regulation of receptor-mediated endocytosis	3/181	126/28814	0.0452901	0.105468	0.0626204	Bmp2k/Serpine1/Trf	3
GO:0002823	negative regulation of adaptive immune response based on somatic recombination of immune receptors built from immunoglobulin superfamily domains	2/181	54/28814	0.0453807	0.105468	0.0626204	Fcgr2b/Havcr2	2
GO:0006023	aminoglycan biosynthetic process	2/181	54/28814	0.0453807	0.105468	0.0626204	Hexa/Pdgfb	2
GO:0010883	regulation of lipid storage	2/181	54/28814	0.0453807	0.105468	0.0626204	Nfkbia/Trem2	2
GO:0031103	axon regeneration	2/181	54/28814	0.0453807	0.105468	0.0626204	Jun/Klf4	2
GO:0032330	regulation of chondrocyte differentiation	2/181	54/28814	0.0453807	0.105468	0.0626204	Maf/Tgfbr1	2
GO:0032814	regulation of natural killer cell activation	2/181	54/28814	0.0453807	0.105468	0.0626204	Havcr2/Lamp1	2
GO:0035272	exocrine system development	2/181	54/28814	0.0453807	0.105468	0.0626204	Pdgfb/Tnf	2
GO:1903202	negative regulation of oxidative stress-induced cell death	2/181	54/28814	0.0453807	0.105468	0.0626204	Hspb1/Nfe2l2	2
GO:1902115	regulation of organelle assembly	4/181	213/28814	0.0457888	0.106343	0.0631396	Fscn1/Hspa1a/Hspa1b/Tnf	4
GO:0003073	regulation of systemic arterial blood pressure	3/181	127/28814	0.0461789	0.107175	0.0636335	Camk2n1/Nav2/Pdgfb	3
GO:0008361	regulation of cell size	4/181	214/28814	0.0464414	0.107709	0.0639508	Ccr5/Ifrd1/Mgll/Plek	4
GO:0010596	negative regulation of endothelial cell migration	2/181	55/28814	0.0469033	0.108555	0.064453	Klf4/Tnf	2
GO:0034113	heterotypic cell-cell adhesion	2/181	55/28814	0.0469033	0.108555	0.064453	Klf4/Tnf	2
GO:0045687	positive regulation of glial cell differentiation	2/181	55/28814	0.0469033	0.108555	0.064453	Egr2/Serpine2	2
GO:1901990	regulation of mitotic cell cycle phase transition	5/181	311/28814	0.0470579	0.10858	0.0644681	Aif1/Ccl12/Ccl2/Klf4/Zfp36l1	5
GO:0002793	positive regulation of peptide secretion	3/181	128/28814	0.0470764	0.10858	0.0644681	Camk2n1/Glul/Sox4	3
GO:0019079	viral genome replication	3/181	128/28814	0.0470764	0.10858	0.0644681	Ccl12/Tmem41b/Tnf	3
GO:0031109	microtubule polymerization or depolymerization	3/181	128/28814	0.0470764	0.10858	0.0644681	Hspa1a/Hspa1b/Sgk1	3
GO:0061387	regulation of extent of cell growth	3/181	128/28814	0.0470764	0.10858	0.0644681	Ccr5/Ifrd1/Mgll	3
GO:0034219	carbohydrate transmembrane transport	3/181	129/28814	0.0479824	0.110594	0.0656637	Hk2/Nfe2l2/Tnf	3
GO:0035265	organ growth	4/181	217/28814	0.0484302	0.111352	0.0661138	Cited2/Dusp6/Rgs2/Tgfbr1	4
GO:1903050	regulation of proteolysis involved in cellular protein catabolic process	4/181	217/28814	0.0484302	0.111352	0.0661138	Ctsc/Hspa1a/Hspa1b/Trem2	4
GO:2000113	negative regulation of cellular macromolecule biosynthetic process	4/181	217/28814	0.0484302	0.111352	0.0661138	Enc1/Rgs2/Zfp36/Zfp36l1	4
GO:0043090	amino acid import	2/181	56/28814	0.0484444	0.111352	0.0661138	Rgs2/Slc1a3	2
GO:0003279	cardiac septum development	3/181	130/28814	0.0488971	0.112239	0.0666401	Cited2/Sox4/Tgfbr1	3
GO:0033138	positive regulation of peptidyl-serine phosphorylation	3/181	130/28814	0.0488971	0.112239	0.0666401	Hsp90aa1/Osm/Tnf	3
GO:0034249	negative regulation of cellular amide metabolic process	4/181	219/28814	0.049782	0.114153	0.0677768	Enc1/Rgs2/Zfp36/Zfp36l1	4
GO:0019748	secondary metabolic process	2/181	57/28814	0.0500037	0.114153	0.0677768	Nfe2l2/Pon3	2
GO:0050732	negative regulation of peptidyl-tyrosine phosphorylation	2/181	57/28814	0.0500037	0.114153	0.0677768	Errfi1/Socs3	2
GO:0051489	regulation of filopodium assembly	2/181	57/28814	0.0500037	0.114153	0.0677768	Fscn1/Tgfbr1	2
GO:0061383	trabecula morphogenesis	2/181	57/28814	0.0500037	0.114153	0.0677768	Slc40a1/Tgfbr1	2
GO:0098754	detoxification	2/181	57/28814	0.0500037	0.114153	0.0677768	Mt1/Nfe2l2	2
GO:1900271	regulation of long-term synaptic potentiation	2/181	57/28814	0.0500037	0.114153	0.0677768	Cx3cr1/Lgmn	2
GO:1903533	regulation of protein targeting	2/181	57/28814	0.0500037	0.114153	0.0677768	Ccl2/Itgam	2
GO:0001503	ossification	6/181	421/28814	0.0504943	0.115194	0.0683951	Bmp2k/Cebpa/Cebpd/Egr2/Tent5a/Tnf	6
GO:0006754	ATP biosynthetic process	2/181	58/28814	0.0515811	0.117434	0.0697246	Entpd1/Trem2	2
GO:0042311	vasodilation	2/181	58/28814	0.0515811	0.117434	0.0697246	Klf2/Rgs2	2
GO:0043666	regulation of phosphoprotein phosphatase activity	2/181	58/28814	0.0515811	0.117434	0.0697246	Cd33/Tnf	2
GO:2000027	regulation of animal organ morphogenesis	3/181	133/28814	0.0516919	0.117606	0.069827	Cd34/Cited2/Tnf	3
GO:0001649	osteoblast differentiation	4/181	222/28814	0.0518484	0.117802	0.0699434	Cebpa/Cebpd/Tent5a/Tnf	4
GO:0048469	cell maturation	4/181	222/28814	0.0518484	0.117802	0.0699434	C1qa/Cebpa/Klf2/Pdgfb	4
GO:0015833	peptide transport	5/181	320/28814	0.0519911	0.118046	0.0700883	Camk2n1/Glul/Slc15a3/Sox4/Tnf	5
GO:0008654	phospholipid biosynthetic process	4/181	223/28814	0.0525476	0.119148	0.0707425	Chka/Lpcat2/Pdgfb/Socs3	4
GO:0035264	multicellular organism growth	4/181	223/28814	0.0525476	0.119148	0.0707425	Hhex/Klf2/Lgmn/Zfp36l1	4
GO:0035303	regulation of dephosphorylation	3/181	134/28814	0.0526405	0.119197	0.0707717	Cd33/Plek/Tnf	3
GO:0045931	positive regulation of mitotic cell cycle	3/181	134/28814	0.0526405	0.119197	0.0707717	Aif1/Lgmn/Pdgfb	3
GO:0002820	negative regulation of adaptive immune response	2/181	59/28814	0.0531761	0.119762	0.0711072	Fcgr2b/Havcr2	2
GO:0006826	iron ion transport	2/181	59/28814	0.0531761	0.119762	0.0711072	Slc40a1/Trf	2
GO:0009948	anterior/posterior axis specification	2/181	59/28814	0.0531761	0.119762	0.0711072	Ddit3/Hhex	2
GO:0050775	positive regulation of dendrite morphogenesis	2/181	59/28814	0.0531761	0.119762	0.0711072	Marcks/Sgk1	2
GO:0050832	defense response to fungus	2/181	59/28814	0.0531761	0.119762	0.0711072	Clec4a2/Cx3cr1	2
GO:1900015	regulation of cytokine production involved in inflammatory response	2/181	59/28814	0.0531761	0.119762	0.0711072	Tnf/Trem2	2
GO:1902475	L-alpha-amino acid transmembrane transport	2/181	59/28814	0.0531761	0.119762	0.0711072	Rgs2/Slc1a3	2
GO:1903793	positive regulation of anion transport	2/181	59/28814	0.0531761	0.119762	0.0711072	Il1a/Ptafr	2
GO:0044242	cellular lipid catabolic process	4/181	224/28814	0.0532518	0.119852	0.0711606	Asah1/Hexa/Mgll/Pla2g15	4
GO:0051656	establishment of organelle localization	6/181	427/28814	0.0533762	0.120052	0.0712789	Adora3/Gem/Hhex/Hmox1/Lamp1/Lyn	6
GO:0009791	post-embryonic development	3/181	136/28814	0.0545627	0.122488	0.0727254	Klf4/Selenop/Tgfbr1	3
GO:0050852	T cell receptor signaling pathway	3/181	136/28814	0.0545627	0.122488	0.0727254	Cd81/Nfkbiz/Tnfrsf21	3
GO:0000288	nuclear-transcribed mRNA catabolic process, deadenylation-dependent decay	2/181	60/28814	0.0547885	0.122488	0.0727254	Zfp36/Zfp36l1	2
GO:0001754	eye photoreceptor cell differentiation	2/181	60/28814	0.0547885	0.122488	0.0727254	Cfh/Pdgfb	2
GO:0035036	sperm-egg recognition	2/181	60/28814	0.0547885	0.122488	0.0727254	Cd9/Hspa1b	2
GO:0042987	amyloid precursor protein catabolic process	2/181	60/28814	0.0547885	0.122488	0.0727254	Lyn/Tnf	2
GO:0060632	regulation of microtubule-based movement	2/181	60/28814	0.0547885	0.122488	0.0727254	Cfap45/Lamp1	2
GO:0071715	icosanoid transport	2/181	60/28814	0.0547885	0.122488	0.0727254	Il1a/Slco2b1	2
GO:2001238	positive regulation of extrinsic apoptotic signaling pathway	2/181	60/28814	0.0547885	0.122488	0.0727254	Atf3/Tnf	2
GO:0048545	response to steroid hormone	4/181	227/28814	0.0553954	0.123762	0.0734819	Sgk1/Tnf/Zfp36/Zfp36l1	4
GO:0001959	regulation of cytokine-mediated signaling pathway	3/181	137/28814	0.0555363	0.123911	0.0735706	Hspa1a/Hspa1b/Trem2	3
GO:0030278	regulation of ossification	3/181	137/28814	0.0555363	0.123911	0.0735706	Bmp2k/Egr2/Tent5a	3
GO:0010656	negative regulation of muscle cell apoptotic process	2/181	61/28814	0.056418	0.125461	0.0744906	Hmox1/Nfe2l2	2
GO:0042551	neuron maturation	2/181	61/28814	0.056418	0.125461	0.0744906	C1qa/Pdgfb	2
GO:0045620	negative regulation of lymphocyte differentiation	2/181	61/28814	0.056418	0.125461	0.0744906	Hspb1/Lag3	2
GO:0050873	brown fat cell differentiation	2/181	61/28814	0.056418	0.125461	0.0744906	Cebpa/Rgs2	2
GO:2000142	regulation of DNA-templated transcription, initiation	2/181	61/28814	0.056418	0.125461	0.0744906	Cebpa/Jun	2
GO:0045727	positive regulation of translation	3/181	138/28814	0.0565182	0.1256	0.0745733	Ptafr/Sox4/Tnf	3
GO:0051146	striated muscle cell differentiation	5/181	328/28814	0.056621	0.125745	0.0746595	Bhlhe41/Cd81/Cd9/Plekho1/Rgs2	5
GO:0016042	lipid catabolic process	5/181	329/28814	0.057216	0.126982	0.075394	Asah1/Hexa/Mgll/Pla2g15/Tnf	5
GO:0061138	morphogenesis of a branching epithelium	4/181	230/28814	0.0575851	0.127717	0.0758301	Hhex/Pdgfb/Socs3/Tnf	4
GO:0008652	cellular amino acid biosynthetic process	2/181	62/28814	0.0580644	0.128186	0.0761084	Glul/Slc1a3	2
GO:0010676	positive regulation of cellular carbohydrate metabolic process	2/181	62/28814	0.0580644	0.128186	0.0761084	P2ry6/Ptafr	2
GO:0031102	neuron projection regeneration	2/181	62/28814	0.0580644	0.128186	0.0761084	Jun/Klf4	2
GO:0035176	social behavior	2/181	62/28814	0.0580644	0.128186	0.0761084	Cx3cr1/Trem2	2
GO:0046850	regulation of bone remodeling	2/181	62/28814	0.0580644	0.128186	0.0761084	Csf1r/Trf	2
GO:0060711	labyrinthine layer development	2/181	62/28814	0.0580644	0.128186	0.0761084	Socs3/Zfp36l1	2
GO:1903078	positive regulation of protein localization to plasma membrane	2/181	62/28814	0.0580644	0.128186	0.0761084	Tnf/Trem2	2
GO:0034763	negative regulation of transmembrane transport	3/181	140/28814	0.0585067	0.129077	0.0766377	Gem/Rgs2/Tnf	3
GO:0009855	determination of bilateral symmetry	3/181	141/28814	0.0595133	0.129877	0.0771125	Cfap45/Cited2/Ddit3	3
GO:1904375	regulation of protein localization to cell periphery	3/181	141/28814	0.0595133	0.129877	0.0771125	Abi3/Tnf/Trem2	3
GO:0002707	negative regulation of lymphocyte mediated immunity	2/181	63/28814	0.0597273	0.129877	0.0771125	Fcgr2b/Havcr2	2
GO:0035306	positive regulation of dephosphorylation	2/181	63/28814	0.0597273	0.129877	0.0771125	Cd33/Plek	2
GO:0045744	negative regulation of G protein-coupled receptor signaling pathway	2/181	63/28814	0.0597273	0.129877	0.0771125	Plek/Rgs2	2
GO:0048260	positive regulation of receptor-mediated endocytosis	2/181	63/28814	0.0597273	0.129877	0.0771125	Serpine1/Trf	2
GO:0051785	positive regulation of nuclear division	2/181	63/28814	0.0597273	0.129877	0.0771125	Il1a/Pdgfb	2
GO:0044843	cell cycle G1/S phase transition	4/181	233/28814	0.0598208	0.129877	0.0771125	Aif1/Ccl12/Ccl2/Klf4	4
GO:0009799	specification of symmetry	3/181	142/28814	0.060528	0.129877	0.0771125	Cfap45/Cited2/Ddit3	3
GO:0030073	insulin secretion	4/181	234/28814	0.0605761	0.129877	0.0771125	Camk2n1/Glul/Sox4/Tnf	4
GO:0090276	regulation of peptide hormone secretion	4/181	234/28814	0.0605761	0.129877	0.0771125	Camk2n1/Glul/Sox4/Tnf	4
GO:0000050	urea cycle	1/181	10/28814	0.0610797	0.129877	0.0771125	Cebpa	1
GO:0002424	T cell mediated immune response to tumor cell	1/181	10/28814	0.0610797	0.129877	0.0771125	Hspd1	1
GO:0002604	regulation of dendritic cell antigen processing and presentation	1/181	10/28814	0.0610797	0.129877	0.0771125	Cd68	1
GO:0002840	regulation of T cell mediated immune response to tumor cell	1/181	10/28814	0.0610797	0.129877	0.0771125	Hspd1	1
GO:0002858	regulation of natural killer cell mediated cytotoxicity directed against tumor cell target	1/181	10/28814	0.0610797	0.129877	0.0771125	Havcr2	1
GO:0003056	regulation of vascular associated smooth muscle contraction	1/181	10/28814	0.0610797	0.129877	0.0771125	Dock4	1
GO:0003211	cardiac ventricle formation	1/181	10/28814	0.0610797	0.129877	0.0771125	Sox4	1
GO:0003357	noradrenergic neuron differentiation	1/181	10/28814	0.0610797	0.129877	0.0771125	Sox4	1
GO:0006591	ornithine metabolic process	1/181	10/28814	0.0610797	0.129877	0.0771125	Odc1	1
GO:0010692	regulation of alkaline phosphatase activity	1/181	10/28814	0.0610797	0.129877	0.0771125	Tnf	1
GO:0010745	negative regulation of macrophage derived foam cell differentiation	1/181	10/28814	0.0610797	0.129877	0.0771125	Nfkbia	1
GO:0010944	negative regulation of transcription by competitive promoter binding	1/181	10/28814	0.0610797	0.129877	0.0771125	Bhlhe41	1
GO:0015858	nucleoside transport	1/181	10/28814	0.0610797	0.129877	0.0771125	Slc29a3	1
GO:0021612	facial nerve structural organization	1/181	10/28814	0.0610797	0.129877	0.0771125	Egr2	1
GO:0022027	interkinetic nuclear migration	1/181	10/28814	0.0610797	0.129877	0.0771125	Hhex	1
GO:0030853	negative regulation of granulocyte differentiation	1/181	10/28814	0.0610797	0.129877	0.0771125	C1qc	1
GO:0033007	negative regulation of mast cell activation involved in immune response	1/181	10/28814	0.0610797	0.129877	0.0771125	Hmox1	1
GO:0035360	positive regulation of peroxisome proliferator activated receptor signaling pathway	1/181	10/28814	0.0610797	0.129877	0.0771125	Cited2	1
GO:0035672	oligopeptide transmembrane transport	1/181	10/28814	0.0610797	0.129877	0.0771125	Slc15a3	1
GO:0036480	neuron intrinsic apoptotic signaling pathway in response to oxidative stress	1/181	10/28814	0.0610797	0.129877	0.0771125	Trem2	1
GO:0042439	ethanolamine-containing compound metabolic process	1/181	10/28814	0.0610797	0.129877	0.0771125	Chka	1
GO:0048671	negative regulation of collateral sprouting	1/181	10/28814	0.0610797	0.129877	0.0771125	Ifrd1	1
GO:0060710	chorio-allantoic fusion	1/181	10/28814	0.0610797	0.129877	0.0771125	Zfp36l1	1
GO:0060982	coronary artery morphogenesis	1/181	10/28814	0.0610797	0.129877	0.0771125	Tgfbr1	1
GO:0061687	detoxification of inorganic compound	1/181	10/28814	0.0610797	0.129877	0.0771125	Mt1	1
GO:0061762	CAMKK-AMPK signaling cascade	1/181	10/28814	0.0610797	0.129877	0.0771125	Trem2	1
GO:0070257	positive regulation of mucus secretion	1/181	10/28814	0.0610797	0.129877	0.0771125	Adora3	1
GO:0070673	response to interleukin-18	1/181	10/28814	0.0610797	0.129877	0.0771125	Pdgfb	1
GO:0071670	smooth muscle cell chemotaxis	1/181	10/28814	0.0610797	0.129877	0.0771125	Aif1	1
GO:0071895	odontoblast differentiation	1/181	10/28814	0.0610797	0.129877	0.0771125	Serpine1	1
GO:0072674	multinuclear osteoclast differentiation	1/181	10/28814	0.0610797	0.129877	0.0771125	Cd81	1
GO:0090009	primitive streak formation	1/181	10/28814	0.0610797	0.129877	0.0771125	Hhex	1
GO:0090091	positive regulation of extracellular matrix disassembly	1/181	10/28814	0.0610797	0.129877	0.0771125	Fscn1	1
GO:0090269	fibroblast growth factor production	1/181	10/28814	0.0610797	0.129877	0.0771125	Aif1	1
GO:0090270	regulation of fibroblast growth factor production	1/181	10/28814	0.0610797	0.129877	0.0771125	Aif1	1
GO:0097048	dendritic cell apoptotic process	1/181	10/28814	0.0610797	0.129877	0.0771125	Lyn	1
GO:0097501	stress response to metal ion	1/181	10/28814	0.0610797	0.129877	0.0771125	Mt1	1
GO:0099640	axo-dendritic protein transport	1/181	10/28814	0.0610797	0.129877	0.0771125	Hspb1	1
GO:1903242	regulation of cardiac muscle hypertrophy in response to stress	1/181	10/28814	0.0610797	0.129877	0.0771125	Errfi1	1
GO:1903376	regulation of oxidative stress-induced neuron intrinsic apoptotic signaling pathway	1/181	10/28814	0.0610797	0.129877	0.0771125	Trem2	1
GO:1903589	positive regulation of blood vessel endothelial cell proliferation involved in sprouting angiogenesis	1/181	10/28814	0.0610797	0.129877	0.0771125	Hmox1	1
GO:1903799	negative regulation of production of miRNAs involved in gene silencing by miRNA	1/181	10/28814	0.0610797	0.129877	0.0771125	Tnf	1
GO:2000109	regulation of macrophage apoptotic process	1/181	10/28814	0.0610797	0.129877	0.0771125	Ccr5	1
GO:2000342	negative regulation of chemokine (C-X-C motif) ligand 2 production	1/181	10/28814	0.0610797	0.129877	0.0771125	Klf4	1
GO:2000391	positive regulation of neutrophil extravasation	1/181	10/28814	0.0610797	0.129877	0.0771125	Il1a	1
GO:2000668	regulation of dendritic cell apoptotic process	1/181	10/28814	0.0610797	0.129877	0.0771125	Lyn	1
GO:0009952	anterior/posterior pattern specification	4/181	235/28814	0.0613366	0.130241	0.0773288	Bhlhe41/Ddit3/Hhex/Tgfbr1	4
GO:0033344	cholesterol efflux	2/181	64/28814	0.0614066	0.130241	0.0773288	Nfkbia/Trem2	2
GO:0048512	circadian behavior	2/181	64/28814	0.0614066	0.130241	0.0773288	Egr1/Zfhx3	2
GO:0070059	intrinsic apoptotic signaling pathway in response to endoplasmic reticulum stress	2/181	64/28814	0.0614066	0.130241	0.0773288	Ddit3/Serinc3	2
GO:0051783	regulation of nuclear division	3/181	143/28814	0.0615508	0.130464	0.0774613	Il1a/Osm/Pdgfb	3
GO:0009615	response to virus	5/181	337/28814	0.0621052	0.131556	0.0781096	Cd86/Hsp90aa1/Serinc3/Tagap/Tnf	5
GO:0008202	steroid metabolic process	5/181	338/28814	0.0627325	0.132801	0.0788487	Asah1/Cebpa/Egr1/Il1a/Tnf	5
GO:0002534	cytokine production involved in inflammatory response	2/181	65/28814	0.0631019	0.132911	0.0789139	Tnf/Trem2	2
GO:0009166	nucleotide catabolic process	2/181	65/28814	0.0631019	0.132911	0.0789139	Entpd1/Ncf2	2
GO:0048008	platelet-derived growth factor receptor signaling pathway	2/181	65/28814	0.0631019	0.132911	0.0789139	Pdgfb/Zfand5	2
GO:0050854	regulation of antigen receptor-mediated signaling pathway	2/181	65/28814	0.0631019	0.132911	0.0789139	Cd81/Lyn	2
GO:0051703	biological process involved in intraspecies interaction between organisms	2/181	65/28814	0.0631019	0.132911	0.0789139	Cx3cr1/Trem2	2
GO:0060038	cardiac muscle cell proliferation	2/181	65/28814	0.0631019	0.132911	0.0789139	Cited2/Tgfbr1	2
GO:0070265	necrotic cell death	2/181	65/28814	0.0631019	0.132911	0.0789139	Asah1/Tnf	2
GO:1901264	carbohydrate derivative transport	2/181	65/28814	0.0631019	0.132911	0.0789139	Slc15a3/Slc29a3	2
GO:0090316	positive regulation of intracellular protein transport	3/181	145/28814	0.0636206	0.133919	0.0795125	Ccl2/Cd81/Itgam	3
GO:0002791	regulation of peptide secretion	4/181	239/28814	0.0644289	0.13545	0.0804217	Camk2n1/Glul/Sox4/Tnf	4
GO:0032984	protein-containing complex disassembly	4/181	239/28814	0.0644289	0.13545	0.0804217	Lamp2/Plek/Sgk1/Tnf	4
GO:0120161	regulation of cold-induced thermogenesis	3/181	146/28814	0.0646675	0.135867	0.0806688	Ddit3/Gadd45g/Gatm	3
GO:0072665	protein localization to vacuole	2/181	66/28814	0.0648129	0.136087	0.0807996	Cd81/Lamp2	2
GO:0098657	import into cell	4/181	240/28814	0.0652146	0.136114	0.0808155	Rgs2/Slc15a3/Slc1a3/Trem2	4
GO:0045664	regulation of neuron differentiation	4/181	241/28814	0.0660053	0.136114	0.0808155	Ccr5/Hspa1a/Hspa1b/Zfhx3	4
GO:0042461	photoreceptor cell development	2/181	67/28814	0.0665395	0.136114	0.0808155	Cfh/Pdgfb	2
GO:0106106	cold-induced thermogenesis	3/181	148/28814	0.0667851	0.136114	0.0808155	Ddit3/Gadd45g/Gatm	3
GO:0090087	regulation of peptide transport	4/181	242/28814	0.066801	0.136114	0.0808155	Camk2n1/Glul/Sox4/Tnf	4
GO:0002176	male germ cell proliferation	1/181	11/28814	0.0669797	0.136114	0.0808155	Hpgds	1
GO:0002420	natural killer cell mediated cytotoxicity directed against tumor cell target	1/181	11/28814	0.0669797	0.136114	0.0808155	Havcr2	1
GO:0002679	respiratory burst involved in defense response	1/181	11/28814	0.0669797	0.136114	0.0808155	Trem2	1
GO:0002855	regulation of natural killer cell mediated immune response to tumor cell	1/181	11/28814	0.0669797	0.136114	0.0808155	Havcr2	1
GO:0002924	negative regulation of humoral immune response mediated by circulating immunoglobulin	1/181	11/28814	0.0669797	0.136114	0.0808155	Fcgr2b	1
GO:0006646	phosphatidylethanolamine biosynthetic process	1/181	11/28814	0.0669797	0.136114	0.0808155	Chka	1
GO:0008611	ether lipid biosynthetic process	1/181	11/28814	0.0669797	0.136114	0.0808155	Lpcat2	1
GO:0009191	ribonucleoside diphosphate catabolic process	1/181	11/28814	0.0669797	0.136114	0.0808155	Entpd1	1
GO:0009445	putrescine metabolic process	1/181	11/28814	0.0669797	0.136114	0.0808155	Odc1	1
GO:0010572	positive regulation of platelet activation	1/181	11/28814	0.0669797	0.136114	0.0808155	Plek	1
GO:0010612	regulation of cardiac muscle adaptation	1/181	11/28814	0.0669797	0.136114	0.0808155	Errfi1	1
GO:0014889	muscle atrophy	1/181	11/28814	0.0669797	0.136114	0.0808155	Gatm	1
GO:0019627	urea metabolic process	1/181	11/28814	0.0669797	0.136114	0.0808155	Cebpa	1
GO:0031077	post-embryonic camera-type eye development	1/181	11/28814	0.0669797	0.136114	0.0808155	Klf4	1
GO:0032815	negative regulation of natural killer cell activation	1/181	11/28814	0.0669797	0.136114	0.0808155	Havcr2	1
GO:0033084	regulation of immature T cell proliferation in thymus	1/181	11/28814	0.0669797	0.136114	0.0808155	Il1a	1
GO:0033629	negative regulation of cell adhesion mediated by integrin	1/181	11/28814	0.0669797	0.136114	0.0808155	Serpine1	1
GO:0034115	negative regulation of heterotypic cell-cell adhesion	1/181	11/28814	0.0669797	0.136114	0.0808155	Klf4	1
GO:0034384	high-density lipoprotein particle clearance	1/181	11/28814	0.0669797	0.136114	0.0808155	Trem2	1
GO:0036462	TRAIL-activated apoptotic signaling pathway	1/181	11/28814	0.0669797	0.136114	0.0808155	Atf3	1
GO:0042117	monocyte activation	1/181	11/28814	0.0669797	0.136114	0.0808155	Cd33	1
GO:0045588	positive regulation of gamma-delta T cell differentiation	1/181	11/28814	0.0669797	0.136114	0.0808155	Sox4	1
GO:0045602	negative regulation of endothelial cell differentiation	1/181	11/28814	0.0669797	0.136114	0.0808155	Tgfbr1	1
GO:0046504	glycerol ether biosynthetic process	1/181	11/28814	0.0669797	0.136114	0.0808155	Lpcat2	1
GO:0046645	positive regulation of gamma-delta T cell activation	1/181	11/28814	0.0669797	0.136114	0.0808155	Sox4	1
GO:0048262	determination of dorsal/ventral asymmetry	1/181	11/28814	0.0669797	0.136114	0.0808155	Ddit3	1
GO:0048263	determination of dorsal identity	1/181	11/28814	0.0669797	0.136114	0.0808155	Ddit3	1
GO:0048382	mesendoderm development	1/181	11/28814	0.0669797	0.136114	0.0808155	Zfp36l1	1
GO:0048505	regulation of timing of cell differentiation	1/181	11/28814	0.0669797	0.136114	0.0808155	Serpine2	1
GO:0060174	limb bud formation	1/181	11/28814	0.0669797	0.136114	0.0808155	Sox4	1
GO:0060287	epithelial cilium movement involved in determination of left/right asymmetry	1/181	11/28814	0.0669797	0.136114	0.0808155	Cfap45	1
GO:0060693	regulation of branching involved in salivary gland morphogenesis	1/181	11/28814	0.0669797	0.136114	0.0808155	Tnf	1
GO:0070493	thrombin-activated receptor signaling pathway	1/181	11/28814	0.0669797	0.136114	0.0808155	Plek	1
GO:0070587	regulation of cell-cell adhesion involved in gastrulation	1/181	11/28814	0.0669797	0.136114	0.0808155	Klf4	1
GO:0071415	cellular response to purine-containing compound	1/181	11/28814	0.0669797	0.136114	0.0808155	P2ry6	1
GO:0071888	macrophage apoptotic process	1/181	11/28814	0.0669797	0.136114	0.0808155	Ccr5	1
GO:0071941	nitrogen cycle metabolic process	1/181	11/28814	0.0669797	0.136114	0.0808155	Cebpa	1
GO:0072526	pyridine-containing compound catabolic process	1/181	11/28814	0.0669797	0.136114	0.0808155	Ncf2	1
GO:0090160	Golgi to lysosome transport	1/181	11/28814	0.0669797	0.136114	0.0808155	Lamp1	1
GO:0090713	immunological memory process	1/181	11/28814	0.0669797	0.136114	0.0808155	Cd81	1
GO:0097384	cellular lipid biosynthetic process	1/181	11/28814	0.0669797	0.136114	0.0808155	Lpcat2	1
GO:0097421	liver regeneration	1/181	11/28814	0.0669797	0.136114	0.0808155	Hmox1	1
GO:0099545	trans-synaptic signaling by trans-synaptic complex	1/181	11/28814	0.0669797	0.136114	0.0808155	Cadm1	1
GO:1901533	negative regulation of hematopoietic progenitor cell differentiation	1/181	11/28814	0.0669797	0.136114	0.0808155	Nfe2l2	1
GO:1902513	regulation of organelle transport along microtubule	1/181	11/28814	0.0669797	0.136114	0.0808155	Lamp1	1
GO:1902959	regulation of aspartic-type endopeptidase activity involved in amyloid precursor protein catabolic process	1/181	11/28814	0.0669797	0.136114	0.0808155	Lyn	1
GO:1904753	negative regulation of vascular associated smooth muscle cell migration	1/181	11/28814	0.0669797	0.136114	0.0808155	Nfe2l2	1
GO:2000389	regulation of neutrophil extravasation	1/181	11/28814	0.0669797	0.136114	0.0808155	Il1a	1
GO:0050657	nucleic acid transport	3/181	149/28814	0.0678557	0.137643	0.0817236	Hhex/Zfp36/Zfp36l1	3
GO:0050658	RNA transport	3/181	149/28814	0.0678557	0.137643	0.0817236	Hhex/Zfp36/Zfp36l1	3
GO:2001056	positive regulation of cysteine-type endopeptidase activity	3/181	149/28814	0.0678557	0.137643	0.0817236	Hspd1/Lgmn/Tnf	3
GO:0007585	respiratory gaseous exchange by respiratory system	2/181	68/28814	0.0682813	0.138172	0.0820374	Mafb/Zfand5	2
GO:0032233	positive regulation of actin filament bundle assembly	2/181	68/28814	0.0682813	0.138172	0.0820374	Plek/Tgfbr1	2
GO:0050433	regulation of catecholamine secretion	2/181	68/28814	0.0682813	0.138172	0.0820374	Entpd1/Ptgs1	2
GO:0090307	mitotic spindle assembly	2/181	68/28814	0.0682813	0.138172	0.0820374	Hspa1a/Hspa1b	2
GO:0071333	cellular response to glucose stimulus	3/181	150/28814	0.0689341	0.139408	0.0827718	Camk2n1/Icam1/Sox4	3
GO:0003231	cardiac ventricle development	3/181	151/28814	0.0700204	0.141045	0.0837433	Cited2/Sox4/Tgfbr1	3
GO:0051147	regulation of muscle cell differentiation	3/181	151/28814	0.0700204	0.141045	0.0837433	Bhlhe41/Pdgfb/Rgs2	3
GO:0009206	purine ribonucleoside triphosphate biosynthetic process	2/181	69/28814	0.0700381	0.141045	0.0837433	Entpd1/Trem2	2
GO:0021695	cerebellar cortex development	2/181	69/28814	0.0700381	0.141045	0.0837433	Nav2/Serpine2	2
GO:0060425	lung morphogenesis	2/181	69/28814	0.0700381	0.141045	0.0837433	Hhex/Tnf	2
GO:0070613	regulation of protein processing	2/181	69/28814	0.0700381	0.141045	0.0837433	Serpine1/Serpine2	2
GO:1904377	positive regulation of protein localization to cell periphery	2/181	69/28814	0.0700381	0.141045	0.0837433	Tnf/Trem2	2
GO:1901988	negative regulation of cell cycle phase transition	4/181	247/28814	0.0708542	0.141421	0.0839666	Ccl12/Ccl2/Klf4/Zfp36l1	4
GO:0003206	cardiac chamber morphogenesis	3/181	152/28814	0.0711143	0.141421	0.0839666	Cited2/Sox4/Tgfbr1	3
GO:0015698	inorganic anion transport	3/181	152/28814	0.0711143	0.141421	0.0839666	P2ry6/Ptafr/Slc1a3	3
GO:0031333	negative regulation of protein-containing complex assembly	3/181	152/28814	0.0711143	0.141421	0.0839666	Lamp2/Sgk1/Trem2	3
GO:0046660	female sex differentiation	3/181	152/28814	0.0711143	0.141421	0.0839666	Lhfpl2/Mertk/Serpine1	3
GO:0051236	establishment of RNA localization	3/181	152/28814	0.0711143	0.141421	0.0839666	Hhex/Zfp36/Zfp36l1	3
GO:0071331	cellular response to hexose stimulus	3/181	152/28814	0.0711143	0.141421	0.0839666	Camk2n1/Icam1/Sox4	3
GO:0009145	purine nucleoside triphosphate biosynthetic process	2/181	70/28814	0.0718096	0.141421	0.0839666	Entpd1/Trem2	2
GO:0035904	aorta development	2/181	70/28814	0.0718096	0.141421	0.0839666	Egr2/Sox4	2
GO:0046503	glycerolipid catabolic process	2/181	70/28814	0.0718096	0.141421	0.0839666	Mgll/Pla2g15	2
GO:0050771	negative regulation of axonogenesis	2/181	70/28814	0.0718096	0.141421	0.0839666	Ccr5/Ifrd1	2
GO:0050885	neuromuscular process controlling balance	2/181	70/28814	0.0718096	0.141421	0.0839666	Hexa/Slc1a3	2
GO:2000514	regulation of CD4-positive, alpha-beta T cell activation	2/181	70/28814	0.0718096	0.141421	0.0839666	Cd81/Nfkbiz	2
GO:0006839	mitochondrial transport	3/181	153/28814	0.072216	0.141421	0.0839666	Hk2/Hsp90aa1/Hspd1	3
GO:0071326	cellular response to monosaccharide stimulus	3/181	153/28814	0.072216	0.141421	0.0839666	Camk2n1/Icam1/Sox4	3
GO:0001763	morphogenesis of a branching structure	4/181	249/28814	0.0725102	0.141421	0.0839666	Hhex/Pdgfb/Socs3/Tnf	4
GO:0006470	protein dephosphorylation	4/181	249/28814	0.0725102	0.141421	0.0839666	Cd33/Dusp1/Dusp6/Tnf	4
GO:0060828	regulation of canonical Wnt signaling pathway	4/181	249/28814	0.0725102	0.141421	0.0839666	Ddit3/Egr1/Hhex/Sox4	4
GO:0042886	amide transport	5/181	353/28814	0.0725718	0.141421	0.0839666	Camk2n1/Glul/Slc15a3/Sox4/Tnf	5
GO:0002423	natural killer cell mediated immune response to tumor cell	1/181	12/28814	0.0728429	0.141421	0.0839666	Havcr2	1
GO:0002579	positive regulation of antigen processing and presentation	1/181	12/28814	0.0728429	0.141421	0.0839666	Trem2	1
GO:0002664	regulation of T cell tolerance induction	1/181	12/28814	0.0728429	0.141421	0.0839666	Cd86	1
GO:0003183	mitral valve morphogenesis	1/181	12/28814	0.0728429	0.141421	0.0839666	Sox4	1
GO:0007320	insemination	1/181	12/28814	0.0728429	0.141421	0.0839666	Serpine2	1
GO:0021561	facial nerve development	1/181	12/28814	0.0728429	0.141421	0.0839666	Egr2	1
GO:0021610	facial nerve morphogenesis	1/181	12/28814	0.0728429	0.141421	0.0839666	Egr2	1
GO:0021683	cerebellar granular layer morphogenesis	1/181	12/28814	0.0728429	0.141421	0.0839666	Serpine2	1
GO:0030948	negative regulation of vascular endothelial growth factor receptor signaling pathway	1/181	12/28814	0.0728429	0.141421	0.0839666	Hhex	1
GO:0032490	detection of molecule of bacterial origin	1/181	12/28814	0.0728429	0.141421	0.0839666	Trem2	1
GO:0033080	immature T cell proliferation in thymus	1/181	12/28814	0.0728429	0.141421	0.0839666	Il1a	1
GO:0033089	positive regulation of T cell differentiation in thymus	1/181	12/28814	0.0728429	0.141421	0.0839666	Egr3	1
GO:0034154	toll-like receptor 7 signaling pathway	1/181	12/28814	0.0728429	0.141421	0.0839666	Havcr2	1
GO:0036093	germ cell proliferation	1/181	12/28814	0.0728429	0.141421	0.0839666	Hpgds	1
GO:0036151	phosphatidylcholine acyl-chain remodeling	1/181	12/28814	0.0728429	0.141421	0.0839666	Lpcat2	1
GO:0039654	fusion of virus membrane with host endosome membrane	1/181	12/28814	0.0728429	0.141421	0.0839666	Ctsl	1
GO:0042362	fat-soluble vitamin biosynthetic process	1/181	12/28814	0.0728429	0.141421	0.0839666	Tnf	1
GO:0042762	regulation of sulfur metabolic process	1/181	12/28814	0.0728429	0.141421	0.0839666	Nfe2l2	1
GO:0043301	negative regulation of leukocyte degranulation	1/181	12/28814	0.0728429	0.141421	0.0839666	Hmox1	1
GO:0045835	negative regulation of meiotic nuclear division	1/181	12/28814	0.0728429	0.141421	0.0839666	Osm	1
GO:0046689	response to mercury ion	1/181	12/28814	0.0728429	0.141421	0.0839666	Gatm	1
GO:0048241	epinephrine transport	1/181	12/28814	0.0728429	0.141421	0.0839666	Ptgs1	1
GO:0051798	positive regulation of hair follicle development	1/181	12/28814	0.0728429	0.141421	0.0839666	Tnf	1
GO:0060068	vagina development	1/181	12/28814	0.0728429	0.141421	0.0839666	Mertk	1
GO:0061684	chaperone-mediated autophagy	1/181	12/28814	0.0728429	0.141421	0.0839666	Lamp2	1
GO:0070586	cell-cell adhesion involved in gastrulation	1/181	12/28814	0.0728429	0.141421	0.0839666	Klf4	1
GO:0070863	positive regulation of protein exit from endoplasmic reticulum	1/181	12/28814	0.0728429	0.141421	0.0839666	Cd81	1
GO:0070986	left/right axis specification	1/181	12/28814	0.0728429	0.141421	0.0839666	Cited2	1
GO:0090399	replicative senescence	1/181	12/28814	0.0728429	0.141421	0.0839666	Serpine1	1
GO:0097264	self proteolysis	1/181	12/28814	0.0728429	0.141421	0.0839666	Lgmn	1
GO:0099004	calmodulin dependent kinase signaling pathway	1/181	12/28814	0.0728429	0.141421	0.0839666	Trem2	1
GO:1900272	negative regulation of long-term synaptic potentiation	1/181	12/28814	0.0728429	0.141421	0.0839666	Cx3cr1	1
GO:1901503	ether biosynthetic process	1/181	12/28814	0.0728429	0.141421	0.0839666	Lpcat2	1
GO:1902036	regulation of hematopoietic stem cell differentiation	1/181	12/28814	0.0728429	0.141421	0.0839666	Nfe2l2	1
GO:1903025	regulation of RNA polymerase II regulatory region sequence-specific DNA binding	1/181	12/28814	0.0728429	0.141421	0.0839666	Ddit3	1
GO:1903911	positive regulation of receptor clustering	1/181	12/28814	0.0728429	0.141421	0.0839666	Cd81	1
GO:1903960	negative regulation of anion transmembrane transport	1/181	12/28814	0.0728429	0.141421	0.0839666	Rgs2	1
GO:1905245	regulation of aspartic-type peptidase activity	1/181	12/28814	0.0728429	0.141421	0.0839666	Lyn	1
GO:1905907	negative regulation of amyloid fibril formation	1/181	12/28814	0.0728429	0.141421	0.0839666	Trem2	1
GO:1905941	positive regulation of gonad development	1/181	12/28814	0.0728429	0.141421	0.0839666	Cited2	1
GO:2000018	regulation of male gonad development	1/181	12/28814	0.0728429	0.141421	0.0839666	Cited2	1
GO:2000551	regulation of T-helper 2 cell cytokine production	1/181	12/28814	0.0728429	0.141421	0.0839666	Cd81	1
GO:2001225	regulation of chloride transport	1/181	12/28814	0.0728429	0.141421	0.0839666	Ptafr	1
GO:0046434	organophosphate catabolic process	3/181	154/28814	0.0733254	0.142118	0.0843804	Entpd1/Ncf2/Pla2g15	3
GO:0006914	autophagy	6/181	464/28814	0.0733292	0.142118	0.0843804	Ddit3/Hk2/Hmox1/Lamp2/Tmem41b/Trem2	6
GO:0061919	process utilizing autophagic mechanism	6/181	464/28814	0.0733292	0.142118	0.0843804	Ddit3/Hk2/Hmox1/Lamp2/Tmem41b/Trem2	6
GO:0009620	response to fungus	2/181	71/28814	0.0735956	0.142305	0.0844914	Clec4a2/Cx3cr1	2
GO:0034121	regulation of toll-like receptor signaling pathway	2/181	71/28814	0.0735956	0.142305	0.0844914	Lyn/Trem2	2
GO:0050432	catecholamine secretion	2/181	71/28814	0.0735956	0.142305	0.0844914	Entpd1/Ptgs1	2
GO:2001244	positive regulation of intrinsic apoptotic signaling pathway	2/181	71/28814	0.0735956	0.142305	0.0844914	Ddit3/Serinc3	2
GO:0009201	ribonucleoside triphosphate biosynthetic process	2/181	72/28814	0.0753958	0.145366	0.086309	Entpd1/Trem2	2
GO:0010507	negative regulation of autophagy	2/181	72/28814	0.0753958	0.145366	0.086309	Hmox1/Trem2	2
GO:0010633	negative regulation of epithelial cell migration	2/181	72/28814	0.0753958	0.145366	0.086309	Klf4/Tnf	2
GO:0048168	regulation of neuronal synaptic plasticity	2/181	72/28814	0.0753958	0.145366	0.086309	Egr1/Fcgr2b	2
GO:0061035	regulation of cartilage development	2/181	72/28814	0.0753958	0.145366	0.086309	Maf/Tgfbr1	2
GO:0045861	negative regulation of proteolysis	5/181	358/28814	0.0760294	0.146503	0.0869841	Hspa1b/Klf4/Serpine1/Serpine2/Tnf	5
GO:0000079	regulation of cyclin-dependent protein serine/threonine kinase activity	2/181	73/28814	0.0772101	0.147269	0.0874388	Hhex/Pdgfb	2
GO:0019080	viral gene expression	2/181	73/28814	0.0772101	0.147269	0.0874388	Jun/Zfp36	2
GO:0060761	negative regulation of response to cytokine stimulus	2/181	73/28814	0.0772101	0.147269	0.0874388	Klf4/Trem2	2
GO:0015850	organic hydroxy compound transport	4/181	255/28814	0.0775957	0.147269	0.0874388	Entpd1/Fcgr3/Ptgs1/Slco2b1	4
GO:0001824	blastocyst development	3/181	158/28814	0.0778385	0.147269	0.0874388	Cited2/Klf4/Tgfbr1	3
GO:0008643	carbohydrate transport	3/181	158/28814	0.0778385	0.147269	0.0874388	Hk2/Nfe2l2/Tnf	3
GO:0001973	G protein-coupled adenosine receptor signaling pathway	1/181	13/28814	0.0786694	0.147269	0.0874388	Adora3	1
GO:0002328	pro-B cell differentiation	1/181	13/28814	0.0786694	0.147269	0.0874388	Sox4	1
GO:0002430	complement receptor mediated signaling pathway	1/181	13/28814	0.0786694	0.147269	0.0874388	C3ar1	1
GO:0002674	negative regulation of acute inflammatory response	1/181	13/28814	0.0786694	0.147269	0.0874388	Fcgr2b	1
GO:0003093	regulation of glomerular filtration	1/181	13/28814	0.0786694	0.147269	0.0874388	Pdgfb	1
GO:0003096	renal sodium ion transport	1/181	13/28814	0.0786694	0.147269	0.0874388	Pon3	1
GO:0003174	mitral valve development	1/181	13/28814	0.0786694	0.147269	0.0874388	Sox4	1
GO:0006983	ER overload response	1/181	13/28814	0.0786694	0.147269	0.0874388	Ddit3	1
GO:0007213	G protein-coupled acetylcholine receptor signaling pathway	1/181	13/28814	0.0786694	0.147269	0.0874388	Rgs10	1
GO:0009084	glutamine family amino acid biosynthetic process	1/181	13/28814	0.0786694	0.147269	0.0874388	Glul	1
GO:0009404	toxin metabolic process	1/181	13/28814	0.0786694	0.147269	0.0874388	Nfe2l2	1
GO:0019370	leukotriene biosynthetic process	1/181	13/28814	0.0786694	0.147269	0.0874388	Ltc4s	1
GO:0021554	optic nerve development	1/181	13/28814	0.0786694	0.147269	0.0874388	Nav2	1
GO:0021604	cranial nerve structural organization	1/181	13/28814	0.0786694	0.147269	0.0874388	Egr2	1
GO:0030836	positive regulation of actin filament depolymerization	1/181	13/28814	0.0786694	0.147269	0.0874388	Plek	1
GO:0031223	auditory behavior	1/181	13/28814	0.0786694	0.147269	0.0874388	Slc1a3	1
GO:0033083	regulation of immature T cell proliferation	1/181	13/28814	0.0786694	0.147269	0.0874388	Il1a	1
GO:0033625	positive regulation of integrin activation	1/181	13/28814	0.0786694	0.147269	0.0874388	Plek	1
GO:0035588	G protein-coupled purinergic receptor signaling pathway	1/181	13/28814	0.0786694	0.147269	0.0874388	Adora3	1
GO:0040034	regulation of development, heterochronic	1/181	13/28814	0.0786694	0.147269	0.0874388	Serpine2	1
GO:0042532	negative regulation of tyrosine phosphorylation of STAT protein	1/181	13/28814	0.0786694	0.147269	0.0874388	Socs3	1
GO:0042994	cytoplasmic sequestering of transcription factor	1/181	13/28814	0.0786694	0.147269	0.0874388	Nfkbia	1
GO:0043320	natural killer cell degranulation	1/181	13/28814	0.0786694	0.147269	0.0874388	Lamp1	1
GO:0043589	skin morphogenesis	1/181	13/28814	0.0786694	0.147269	0.0874388	Errfi1	1
GO:0043922	negative regulation by host of viral transcription	1/181	13/28814	0.0786694	0.147269	0.0874388	Jun	1
GO:0044557	relaxation of smooth muscle	1/181	13/28814	0.0786694	0.147269	0.0874388	Rgs2	1
GO:0046462	monoacylglycerol metabolic process	1/181	13/28814	0.0786694	0.147269	0.0874388	Mgll	1
GO:0048385	regulation of retinoic acid receptor signaling pathway	1/181	13/28814	0.0786694	0.147269	0.0874388	Klf2	1
GO:0048711	positive regulation of astrocyte differentiation	1/181	13/28814	0.0786694	0.147269	0.0874388	Serpine2	1
GO:0051549	positive regulation of keratinocyte migration	1/181	13/28814	0.0786694	0.147269	0.0874388	Serpine1	1
GO:0060213	positive regulation of nuclear-transcribed mRNA poly(A) tail shortening	1/181	13/28814	0.0786694	0.147269	0.0874388	Zfp36	1
GO:0060368	regulation of Fc receptor mediated stimulatory signaling pathway	1/181	13/28814	0.0786694	0.147269	0.0874388	Lyn	1
GO:0060586	multicellular organismal iron ion homeostasis	1/181	13/28814	0.0786694	0.147269	0.0874388	Slc40a1	1
GO:0060965	negative regulation of miRNA-mediated gene silencing	1/181	13/28814	0.0786694	0.147269	0.0874388	Tnf	1
GO:0070255	regulation of mucus secretion	1/181	13/28814	0.0786694	0.147269	0.0874388	Adora3	1
GO:0070344	regulation of fat cell proliferation	1/181	13/28814	0.0786694	0.147269	0.0874388	Trem2	1
GO:0071380	cellular response to prostaglandin E stimulus	1/181	13/28814	0.0786694	0.147269	0.0874388	P2ry6	1
GO:0097011	cellular response to granulocyte macrophage colony-stimulating factor stimulus	1/181	13/28814	0.0786694	0.147269	0.0874388	Zfp36	1
GO:0099159	regulation of modification of postsynaptic structure	1/181	13/28814	0.0786694	0.147269	0.0874388	Marcks	1
GO:0150079	negative regulation of neuroinflammatory response	1/181	13/28814	0.0786694	0.147269	0.0874388	Trem2	1
GO:1901841	regulation of high voltage-gated calcium channel activity	1/181	13/28814	0.0786694	0.147269	0.0874388	Gem	1
GO:1902931	negative regulation of alcohol biosynthetic process	1/181	13/28814	0.0786694	0.147269	0.0874388	Plek	1
GO:1902950	regulation of dendritic spine maintenance	1/181	13/28814	0.0786694	0.147269	0.0874388	Fcgr2b	1
GO:2000318	positive regulation of T-helper 17 type immune response	1/181	13/28814	0.0786694	0.147269	0.0874388	Nfkbiz	1
GO:2000489	regulation of hepatic stellate cell activation	1/181	13/28814	0.0786694	0.147269	0.0874388	Pdgfb	1
GO:0030032	lamellipodium assembly	2/181	74/28814	0.079038	0.147794	0.0877504	Abi3/Fscn1	2
GO:1903510	mucopolysaccharide metabolic process	2/181	74/28814	0.079038	0.147794	0.0877504	Gns/Pdgfb	2
GO:0010611	regulation of cardiac muscle hypertrophy	2/181	75/28814	0.0808795	0.150732	0.089495	Errfi1/Rgs2	2
GO:0042982	amyloid precursor protein metabolic process	2/181	75/28814	0.0808795	0.150732	0.089495	Lyn/Tnf	2
GO:0048645	animal organ formation	2/181	75/28814	0.0808795	0.150732	0.089495	Cited2/Hhex	2
GO:0071479	cellular response to ionizing radiation	2/181	75/28814	0.0808795	0.150732	0.089495	Egr1/Rhob	2
GO:1901292	nucleoside phosphate catabolic process	2/181	75/28814	0.0808795	0.150732	0.089495	Entpd1/Ncf2	2
GO:1905897	regulation of response to endoplasmic reticulum stress	2/181	75/28814	0.0808795	0.150732	0.089495	Fcgr2b/Serinc3	2
GO:0070507	regulation of microtubule cytoskeleton organization	3/181	161/28814	0.0813016	0.151434	0.089912	Hspa1a/Hspa1b/Sgk1	3
GO:0120254	olefinic compound metabolic process	3/181	162/28814	0.0824706	0.152562	0.0905815	Egr1/Mgll/Ptgs1	3
GO:0006626	protein targeting to mitochondrion	2/181	76/28814	0.0827342	0.152562	0.0905815	Hsp90aa1/Hspd1	2
GO:0046847	filopodium assembly	2/181	76/28814	0.0827342	0.152562	0.0905815	Fscn1/Tgfbr1	2
GO:1901184	regulation of ERBB signaling pathway	2/181	76/28814	0.0827342	0.152562	0.0905815	Errfi1/Lgmn	2
GO:1904029	regulation of cyclin-dependent protein kinase activity	2/181	76/28814	0.0827342	0.152562	0.0905815	Hhex/Pdgfb	2
GO:0050768	negative regulation of neurogenesis	3/181	163/28814	0.0836469	0.152562	0.0905815	Ccr5/Ifrd1/Trem2	3
GO:0002517	T cell tolerance induction	1/181	14/28814	0.0844595	0.152562	0.0905815	Cd86	1
GO:0003207	cardiac chamber formation	1/181	14/28814	0.0844595	0.152562	0.0905815	Sox4	1
GO:0006002	fructose 6-phosphate metabolic process	1/181	14/28814	0.0844595	0.152562	0.0905815	Hk2	1
GO:0006651	diacylglycerol biosynthetic process	1/181	14/28814	0.0844595	0.152562	0.0905815	Pla2g15	1
GO:0006750	glutathione biosynthetic process	1/181	14/28814	0.0844595	0.152562	0.0905815	Nfe2l2	1
GO:0007175	negative regulation of epidermal growth factor-activated receptor activity	1/181	14/28814	0.0844595	0.152562	0.0905815	Errfi1	1
GO:0010359	regulation of anion channel activity	1/181	14/28814	0.0844595	0.152562	0.0905815	Ptafr	1
GO:0014831	gastro-intestinal system smooth muscle contraction	1/181	14/28814	0.0844595	0.152562	0.0905815	Ptafr	1
GO:0015816	glycine transport	1/181	14/28814	0.0844595	0.152562	0.0905815	Rgs2	1
GO:0030213	hyaluronan biosynthetic process	1/181	14/28814	0.0844595	0.152562	0.0905815	Pdgfb	1
GO:0032494	response to peptidoglycan	1/181	14/28814	0.0844595	0.152562	0.0905815	Trem2	1
GO:0033004	negative regulation of mast cell activation	1/181	14/28814	0.0844595	0.152562	0.0905815	Hmox1	1
GO:0033079	immature T cell proliferation	1/181	14/28814	0.0844595	0.152562	0.0905815	Il1a	1
GO:0034116	positive regulation of heterotypic cell-cell adhesion	1/181	14/28814	0.0844595	0.152562	0.0905815	Tnf	1
GO:0034756	regulation of iron ion transport	1/181	14/28814	0.0844595	0.152562	0.0905815	Trf	1
GO:0035093	spermatogenesis, exchange of chromosomal proteins	1/181	14/28814	0.0844595	0.152562	0.0905815	Xlr	1
GO:0035791	platelet-derived growth factor receptor-beta signaling pathway	1/181	14/28814	0.0844595	0.152562	0.0905815	Pdgfb	1
GO:0035970	peptidyl-threonine dephosphorylation	1/181	14/28814	0.0844595	0.152562	0.0905815	Dusp1	1
GO:0036499	PERK-mediated unfolded protein response	1/181	14/28814	0.0844595	0.152562	0.0905815	Nfe2l2	1
GO:0045906	negative regulation of vasoconstriction	1/181	14/28814	0.0844595	0.152562	0.0905815	Dock4	1
GO:0045989	positive regulation of striated muscle contraction	1/181	14/28814	0.0844595	0.152562	0.0905815	Rgs2	1
GO:0046479	glycosphingolipid catabolic process	1/181	14/28814	0.0844595	0.152562	0.0905815	Hexa	1
GO:0046512	sphingosine biosynthetic process	1/181	14/28814	0.0844595	0.152562	0.0905815	Asah1	1
GO:0046520	sphingoid biosynthetic process	1/181	14/28814	0.0844595	0.152562	0.0905815	Asah1	1
GO:0046886	positive regulation of hormone biosynthetic process	1/181	14/28814	0.0844595	0.152562	0.0905815	Egr1	1
GO:0051451	myoblast migration	1/181	14/28814	0.0844595	0.152562	0.0905815	Plekho1	1
GO:0060149	negative regulation of post-transcriptional gene silencing	1/181	14/28814	0.0844595	0.152562	0.0905815	Tnf	1
GO:0060670	branching involved in labyrinthine layer morphogenesis	1/181	14/28814	0.0844595	0.152562	0.0905815	Socs3	1
GO:0060967	negative regulation of gene silencing by RNA	1/181	14/28814	0.0844595	0.152562	0.0905815	Tnf	1
GO:0061052	negative regulation of cell growth involved in cardiac muscle cell development	1/181	14/28814	0.0844595	0.152562	0.0905815	Rgs2	1
GO:0070341	fat cell proliferation	1/181	14/28814	0.0844595	0.152562	0.0905815	Trem2	1
GO:0070365	hepatocyte differentiation	1/181	14/28814	0.0844595	0.152562	0.0905815	Hhex	1
GO:0071285	cellular response to lithium ion	1/181	14/28814	0.0844595	0.152562	0.0905815	Cebpa	1
GO:0071294	cellular response to zinc ion	1/181	14/28814	0.0844595	0.152562	0.0905815	Mt1	1
GO:0097012	response to granulocyte macrophage colony-stimulating factor	1/181	14/28814	0.0844595	0.152562	0.0905815	Zfp36	1
GO:0097709	connective tissue replacement	1/181	14/28814	0.0844595	0.152562	0.0905815	Il1a	1
GO:0098840	protein transport along microtubule	1/181	14/28814	0.0844595	0.152562	0.0905815	Hspb1	1
GO:0099118	microtubule-based protein transport	1/181	14/28814	0.0844595	0.152562	0.0905815	Hspb1	1
GO:0140507	granzyme-mediated programmed cell death signaling pathway	1/181	14/28814	0.0844595	0.152562	0.0905815	Lamp1	1
GO:1900038	negative regulation of cellular response to hypoxia	1/181	14/28814	0.0844595	0.152562	0.0905815	Cd34	1
GO:1900369	negative regulation of post-transcriptional gene silencing by RNA	1/181	14/28814	0.0844595	0.152562	0.0905815	Tnf	1
GO:1903238	positive regulation of leukocyte tethering or rolling	1/181	14/28814	0.0844595	0.152562	0.0905815	Ptafr	1
GO:1903671	negative regulation of sprouting angiogenesis	1/181	14/28814	0.0844595	0.152562	0.0905815	Klf2	1
GO:1903961	positive regulation of anion transmembrane transport	1/181	14/28814	0.0844595	0.152562	0.0905815	Ptafr	1
GO:1904925	positive regulation of autophagy of mitochondrion in response to mitochondrial depolarization	1/181	14/28814	0.0844595	0.152562	0.0905815	Hk2	1
GO:1905063	regulation of vascular associated smooth muscle cell differentiation	1/181	14/28814	0.0844595	0.152562	0.0905815	Pdgfb	1
GO:2000343	positive regulation of chemokine (C-X-C motif) ligand 2 production	1/181	14/28814	0.0844595	0.152562	0.0905815	Tnf	1
GO:2000561	regulation of CD4-positive, alpha-beta T cell proliferation	1/181	14/28814	0.0844595	0.152562	0.0905815	Cd81	1
GO:0007040	lysosome organization	2/181	77/28814	0.084602	0.152562	0.0905815	Acp2/Hexa	2
GO:0046635	positive regulation of alpha-beta T cell activation	2/181	77/28814	0.084602	0.152562	0.0905815	Cd81/Nfkbiz	2
GO:0060976	coronary vasculature development	2/181	77/28814	0.084602	0.152562	0.0905815	Pdgfb/Tgfbr1	2
GO:0080171	lytic vacuole organization	2/181	77/28814	0.084602	0.152562	0.0905815	Acp2/Hexa	2
GO:0098661	inorganic anion transmembrane transport	2/181	77/28814	0.084602	0.152562	0.0905815	Ptafr/Slc1a3	2
GO:0050807	regulation of synapse organization	4/181	263/28814	0.0846472	0.152562	0.0905815	Fcgr2b/Marcks/Tnf/Trem2	4
GO:1990778	protein localization to cell periphery	5/181	370/28814	0.0846858	0.152562	0.0905815	Abi3/Cd81/F11r/Tnf/Trem2	5
GO:0007338	single fertilization	3/181	164/28814	0.0848304	0.15274	0.0906874	Cd9/Hspa1b/Lhfpl2	3
GO:0010675	regulation of cellular carbohydrate metabolic process	3/181	165/28814	0.0860211	0.154801	0.0919109	P2ry6/Plek/Ptafr	3
GO:0006919	activation of cysteine-type endopeptidase activity involved in apoptotic process	2/181	78/28814	0.0864825	0.155381	0.0922552	Hspd1/Tnf	2
GO:0014743	regulation of muscle hypertrophy	2/181	78/28814	0.0864825	0.155381	0.0922552	Errfi1/Rgs2	2
GO:0019369	arachidonic acid metabolic process	2/181	78/28814	0.0864825	0.155381	0.0922552	Mgll/Ptgs1	2
GO:0006910	phagocytosis, recognition	3/181	166/28814	0.0872189	0.156452	0.0928912	Fcgr1/Fcgr3/Trem2	3
GO:0033135	regulation of peptidyl-serine phosphorylation	3/181	166/28814	0.0872189	0.156452	0.0928912	Hsp90aa1/Osm/Tnf	3
GO:0071383	cellular response to steroid hormone stimulus	3/181	166/28814	0.0872189	0.156452	0.0928912	Sgk1/Zfp36/Zfp36l1	3
GO:0090068	positive regulation of cell cycle process	4/181	267/28814	0.0882869	0.157968	0.0937914	Aif1/Il1a/Pdgfb/Pkp4	4
GO:0046626	regulation of insulin receptor signaling pathway	2/181	79/28814	0.0883756	0.157968	0.0937914	Marcks/Socs3	2
GO:0051961	negative regulation of nervous system development	3/181	167/28814	0.0884237	0.157968	0.0937914	Ccr5/Ifrd1/Trem2	3
GO:1905952	regulation of lipid localization	3/181	167/28814	0.0884237	0.157968	0.0937914	Il1a/Nfkbia/Trem2	3
GO:0046887	positive regulation of hormone secretion	3/181	168/28814	0.0896356	0.157968	0.0937914	Camk2n1/Glul/Sox4	3
GO:0055067	monovalent inorganic cation homeostasis	3/181	168/28814	0.0896356	0.157968	0.0937914	Il1a/Sgk1/Slc1a3	3
GO:0001977	renal system process involved in regulation of blood volume	1/181	15/28814	0.0902134	0.157968	0.0937914	Pdgfb	1
GO:0002638	negative regulation of immunoglobulin production	1/181	15/28814	0.0902134	0.157968	0.0937914	Fcgr2b	1
GO:0006957	complement activation, alternative pathway	1/181	15/28814	0.0902134	0.157968	0.0937914	Cfh	1
GO:0007194	negative regulation of adenylate cyclase activity	1/181	15/28814	0.0902134	0.157968	0.0937914	P2ry13	1
GO:0009134	nucleoside diphosphate catabolic process	1/181	15/28814	0.0902134	0.157968	0.0937914	Entpd1	1
GO:0010226	response to lithium ion	1/181	15/28814	0.0902134	0.157968	0.0937914	Cebpa	1
GO:0010715	regulation of extracellular matrix disassembly	1/181	15/28814	0.0902134	0.157968	0.0937914	Fscn1	1
GO:0010832	negative regulation of myotube differentiation	1/181	15/28814	0.0902134	0.157968	0.0937914	Bhlhe41	1
GO:0010839	negative regulation of keratinocyte proliferation	1/181	15/28814	0.0902134	0.157968	0.0937914	Ctsl	1
GO:0010887	negative regulation of cholesterol storage	1/181	15/28814	0.0902134	0.157968	0.0937914	Trem2	1
GO:0010889	regulation of sequestering of triglyceride	1/181	15/28814	0.0902134	0.157968	0.0937914	Trem2	1
GO:0010988	regulation of low-density lipoprotein particle clearance	1/181	15/28814	0.0902134	0.157968	0.0937914	Trem2	1
GO:0019377	glycolipid catabolic process	1/181	15/28814	0.0902134	0.157968	0.0937914	Hexa	1
GO:0032308	positive regulation of prostaglandin secretion	1/181	15/28814	0.0902134	0.157968	0.0937914	Il1a	1
GO:0032530	regulation of microvillus organization	1/181	15/28814	0.0902134	0.157968	0.0937914	Fscn1	1
GO:0032897	negative regulation of viral transcription	1/181	15/28814	0.0902134	0.157968	0.0937914	Zfp36	1
GO:0034112	positive regulation of homotypic cell-cell adhesion	1/181	15/28814	0.0902134	0.157968	0.0937914	F11r	1
GO:0034638	phosphatidylcholine catabolic process	1/181	15/28814	0.0902134	0.157968	0.0937914	Pla2g15	1
GO:0035733	hepatic stellate cell activation	1/181	15/28814	0.0902134	0.157968	0.0937914	Pdgfb	1
GO:0035739	CD4-positive, alpha-beta T cell proliferation	1/181	15/28814	0.0902134	0.157968	0.0937914	Cd81	1
GO:0046548	retinal rod cell development	1/181	15/28814	0.0902134	0.157968	0.0937914	Cfh	1
GO:0046835	carbohydrate phosphorylation	1/181	15/28814	0.0902134	0.157968	0.0937914	Hk2	1
GO:0051385	response to mineralocorticoid	1/181	15/28814	0.0902134	0.157968	0.0937914	Sgk1	1
GO:0051547	regulation of keratinocyte migration	1/181	15/28814	0.0902134	0.157968	0.0937914	Serpine1	1
GO:0060211	regulation of nuclear-transcribed mRNA poly(A) tail shortening	1/181	15/28814	0.0902134	0.157968	0.0937914	Zfp36	1
GO:0061029	eyelid development in camera-type eye	1/181	15/28814	0.0902134	0.157968	0.0937914	Jun	1
GO:0061469	regulation of type B pancreatic cell proliferation	1/181	15/28814	0.0902134	0.157968	0.0937914	Errfi1	1
GO:0071379	cellular response to prostaglandin stimulus	1/181	15/28814	0.0902134	0.157968	0.0937914	P2ry6	1
GO:0097278	complement-dependent cytotoxicity	1/181	15/28814	0.0902134	0.157968	0.0937914	Cfh	1
GO:0098712	L-glutamate import across plasma membrane	1/181	15/28814	0.0902134	0.157968	0.0937914	Slc1a3	1
GO:0098917	retrograde trans-synaptic signaling	1/181	15/28814	0.0902134	0.157968	0.0937914	Cadm1	1
GO:0110096	cellular response to aldehyde	1/181	15/28814	0.0902134	0.157968	0.0937914	Sgk1	1
GO:0110156	methylguanosine-cap decapping	1/181	15/28814	0.0902134	0.157968	0.0937914	Zfp36	1
GO:1900426	positive regulation of defense response to bacterium	1/181	15/28814	0.0902134	0.157968	0.0937914	Havcr2	1
GO:1901386	negative regulation of voltage-gated calcium channel activity	1/181	15/28814	0.0902134	0.157968	0.0937914	Gem	1
GO:1903818	positive regulation of voltage-gated potassium channel activity	1/181	15/28814	0.0902134	0.157968	0.0937914	Trem2	1
GO:1904923	regulation of autophagy of mitochondrion in response to mitochondrial depolarization	1/181	15/28814	0.0902134	0.157968	0.0937914	Hk2	1
GO:1905906	regulation of amyloid fibril formation	1/181	15/28814	0.0902134	0.157968	0.0937914	Trem2	1
GO:0051145	smooth muscle cell differentiation	2/181	80/28814	0.0902811	0.157968	0.0937914	Cfh/Pdgfb	2
GO:1900076	regulation of cellular response to insulin stimulus	2/181	80/28814	0.0902811	0.157968	0.0937914	Marcks/Socs3	2
GO:1990542	mitochondrial transmembrane transport	2/181	80/28814	0.0902811	0.157968	0.0937914	Hspd1/Slc1a3	2
GO:0007409	axonogenesis	6/181	493/28814	0.0915859	0.160168	0.0950973	Ccr5/Csf1r/Egr2/Hsp90aa1/Ifrd1/Mgll	6
GO:0050803	regulation of synapse structure or activity	4/181	271/28814	0.0920013	0.16081	0.0954788	Fcgr2b/Marcks/Tnf/Trem2	4
GO:0003208	cardiac ventricle morphogenesis	2/181	81/28814	0.0921986	0.160903	0.0955339	Sox4/Tgfbr1	2
GO:0006749	glutathione metabolic process	2/181	81/28814	0.0921986	0.160903	0.0955339	Hpgds/Nfe2l2	2
GO:1900542	regulation of purine nucleotide metabolic process	2/181	81/28814	0.0921986	0.160903	0.0955339	Entpd1/Trem2	2
GO:0002711	positive regulation of T cell mediated immunity	2/181	82/28814	0.094128	0.163758	0.0972291	Cd81/Hspd1	2
GO:0006140	regulation of nucleotide metabolic process	2/181	82/28814	0.094128	0.163758	0.0972291	Entpd1/Trem2	2
GO:0009142	nucleoside triphosphate biosynthetic process	2/181	82/28814	0.094128	0.163758	0.0972291	Entpd1/Trem2	2
GO:0014855	striated muscle cell proliferation	2/181	82/28814	0.094128	0.163758	0.0972291	Cited2/Tgfbr1	2
GO:0051279	regulation of release of sequestered calcium ion into cytosol	2/181	82/28814	0.094128	0.163758	0.0972291	Lyn/P2ry6	2
GO:0070830	bicellular tight junction assembly	2/181	82/28814	0.094128	0.163758	0.0972291	F11r/Tnf	2
GO:0006820	anion transport	6/181	498/28814	0.0949626	0.164419	0.0976213	Il1a/P2ry6/Ptafr/Rgs2/Slc1a3/Slco2b1	6
GO:0006403	RNA localization	3/181	173/28814	0.0957989	0.164419	0.0976213	Hhex/Zfp36/Zfp36l1	3
GO:0002713	negative regulation of B cell mediated immunity	1/181	16/28814	0.0959314	0.164419	0.0976213	Fcgr2b	1
GO:0002890	negative regulation of immunoglobulin mediated immune response	1/181	16/28814	0.0959314	0.164419	0.0976213	Fcgr2b	1
GO:0006857	oligopeptide transport	1/181	16/28814	0.0959314	0.164419	0.0976213	Slc15a3	1
GO:0007638	mechanosensory behavior	1/181	16/28814	0.0959314	0.164419	0.0976213	Slc1a3	1
GO:0010958	regulation of amino acid import across plasma membrane	1/181	16/28814	0.0959314	0.164419	0.0976213	Rgs2	1
GO:0019064	fusion of virus membrane with host plasma membrane	1/181	16/28814	0.0959314	0.164419	0.0976213	Ctsl	1
GO:0019184	nonribosomal peptide biosynthetic process	1/181	16/28814	0.0959314	0.164419	0.0976213	Nfe2l2	1
GO:0021681	cerebellar granular layer development	1/181	16/28814	0.0959314	0.164419	0.0976213	Serpine2	1
GO:0031115	negative regulation of microtubule polymerization	1/181	16/28814	0.0959314	0.164419	0.0976213	Sgk1	1
GO:0034162	toll-like receptor 9 signaling pathway	1/181	16/28814	0.0959314	0.164419	0.0976213	Havcr2	1
GO:0035358	regulation of peroxisome proliferator activated receptor signaling pathway	1/181	16/28814	0.0959314	0.164419	0.0976213	Cited2	1
GO:0035590	purinergic nucleotide receptor signaling pathway	1/181	16/28814	0.0959314	0.164419	0.0976213	Adora3	1
GO:0035729	cellular response to hepatocyte growth factor stimulus	1/181	16/28814	0.0959314	0.164419	0.0976213	Lgmn	1
GO:0039663	membrane fusion involved in viral entry into host cell	1/181	16/28814	0.0959314	0.164419	0.0976213	Ctsl	1
GO:0042359	vitamin D metabolic process	1/181	16/28814	0.0959314	0.164419	0.0976213	Tnf	1
GO:0044794	positive regulation by host of viral process	1/181	16/28814	0.0959314	0.164419	0.0976213	Csf1r	1
GO:0051044	positive regulation of membrane protein ectodomain proteolysis	1/181	16/28814	0.0959314	0.164419	0.0976213	Tnf	1
GO:0051151	negative regulation of smooth muscle cell differentiation	1/181	16/28814	0.0959314	0.164419	0.0976213	Pdgfb	1
GO:0051938	L-glutamate import	1/181	16/28814	0.0959314	0.164419	0.0976213	Slc1a3	1
GO:0055119	relaxation of cardiac muscle	1/181	16/28814	0.0959314	0.164419	0.0976213	Rgs2	1
GO:0072673	lamellipodium morphogenesis	1/181	16/28814	0.0959314	0.164419	0.0976213	Plekho1	1
GO:0086103	G protein-coupled receptor signaling pathway involved in heart process	1/181	16/28814	0.0959314	0.164419	0.0976213	Rgs2	1
GO:0090051	negative regulation of cell migration involved in sprouting angiogenesis	1/181	16/28814	0.0959314	0.164419	0.0976213	Klf4	1
GO:0098885	modification of postsynaptic actin cytoskeleton	1/181	16/28814	0.0959314	0.164419	0.0976213	Marcks	1
GO:1902043	positive regulation of extrinsic apoptotic signaling pathway via death domain receptors	1/181	16/28814	0.0959314	0.164419	0.0976213	Atf3	1
GO:1903789	regulation of amino acid transmembrane transport	1/181	16/28814	0.0959314	0.164419	0.0976213	Rgs2	1
GO:2001171	positive regulation of ATP biosynthetic process	1/181	16/28814	0.0959314	0.164419	0.0976213	Trem2	1
GO:0110053	regulation of actin filament organization	4/181	276/28814	0.0967478	0.165733	0.0984018	F11r/Icam1/Plek/Tgfbr1	4
GO:1903169	regulation of calcium ion transmembrane transport	3/181	174/28814	0.0970519	0.166169	0.0986606	Gem/Lyn/P2ry6	3
GO:0002260	lymphocyte homeostasis	2/181	84/28814	0.0980215	0.167572	0.0994936	Lyn/Slc40a1	2
GO:0007568	aging	2/181	84/28814	0.0980215	0.167572	0.0994936	C1qa/Cd68	2
GO:0072089	stem cell proliferation	2/181	84/28814	0.0980215	0.167572	0.0994936	Cd34/Zfp36l1	2
GO:0030183	B cell differentiation	3/181	175/28814	0.0983117	0.167983	0.0997373	Gpr183/Hhex/Zfp36l1	3
GO:0030500	regulation of bone mineralization	2/181	85/28814	0.0999852	0.170322	0.101126	Bmp2k/Tent5a	2
GO:0034103	regulation of tissue remodeling	2/181	85/28814	0.0999852	0.170322	0.101126	Csf1r/Trf	2
GO:0046530	photoreceptor cell differentiation	2/181	85/28814	0.0999852	0.170322	0.101126	Cfh/Pdgfb	2
GO:1902117	positive regulation of organelle assembly	2/181	85/28814	0.0999852	0.170322	0.101126	Fscn1/Tnf	2
GO:0002377	immunoglobulin production	4/181	281/28814	0.101607	0.170322	0.101126	Cd86/Fcgr2b/Hspd1/Tnf	4
GO:0051607	defense response to virus	4/181	281/28814	0.101607	0.170322	0.101126	Cd86/Hsp90aa1/Serinc3/Tagap	4
GO:0140014	mitotic nuclear division	4/181	281/28814	0.101607	0.170322	0.101126	Hspa1a/Hspa1b/Il1a/Pdgfb	4
GO:0001820	serotonin secretion	1/181	17/28814	0.101614	0.170322	0.101126	Fcgr3	1
GO:0002431	Fc receptor mediated stimulatory signaling pathway	1/181	17/28814	0.101614	0.170322	0.101126	Lyn	1
GO:0003198	epithelial to mesenchymal transition involved in endocardial cushion formation	1/181	17/28814	0.101614	0.170322	0.101126	Tgfbr1	1
GO:0003222	ventricular trabecula myocardium morphogenesis	1/181	17/28814	0.101614	0.170322	0.101126	Tgfbr1	1
GO:0003356	regulation of cilium beat frequency	1/181	17/28814	0.101614	0.170322	0.101126	Cfap45	1
GO:0010566	regulation of ketone biosynthetic process	1/181	17/28814	0.101614	0.170322	0.101126	Egr1	1
GO:0010713	negative regulation of collagen metabolic process	1/181	17/28814	0.101614	0.170322	0.101126	Errfi1	1
GO:0019430	removal of superoxide radicals	1/181	17/28814	0.101614	0.170322	0.101126	Nfe2l2	1
GO:0031280	negative regulation of cyclase activity	1/181	17/28814	0.101614	0.170322	0.101126	P2ry13	1
GO:0032306	regulation of prostaglandin secretion	1/181	17/28814	0.101614	0.170322	0.101126	Il1a	1
GO:0032966	negative regulation of collagen biosynthetic process	1/181	17/28814	0.101614	0.170322	0.101126	Errfi1	1
GO:0035728	response to hepatocyte growth factor	1/181	17/28814	0.101614	0.170322	0.101126	Lgmn	1
GO:0035745	T-helper 2 cell cytokine production	1/181	17/28814	0.101614	0.170322	0.101126	Cd81	1
GO:0035795	negative regulation of mitochondrial membrane permeability	1/181	17/28814	0.101614	0.170322	0.101126	Hk2	1
GO:0038092	nodal signaling pathway	1/181	17/28814	0.101614	0.170322	0.101126	Cited2	1
GO:0040015	negative regulation of multicellular organism growth	1/181	17/28814	0.101614	0.170322	0.101126	Lgmn	1
GO:0043923	positive regulation by host of viral transcription	1/181	17/28814	0.101614	0.170322	0.101126	Jun	1
GO:0044793	negative regulation by host of viral process	1/181	17/28814	0.101614	0.170322	0.101126	Ccl12	1
GO:0048853	forebrain morphogenesis	1/181	17/28814	0.101614	0.170322	0.101126	Hhex	1
GO:0060413	atrial septum morphogenesis	1/181	17/28814	0.101614	0.170322	0.101126	Sox4	1
GO:0060947	cardiac vascular smooth muscle cell differentiation	1/181	17/28814	0.101614	0.170322	0.101126	Pdgfb	1
GO:0061308	cardiac neural crest cell development involved in heart development	1/181	17/28814	0.101614	0.170322	0.101126	Cited2	1
GO:0070886	positive regulation of calcineurin-NFAT signaling cascade	1/181	17/28814	0.101614	0.170322	0.101126	Tnf	1
GO:0071243	cellular response to arsenic-containing substance	1/181	17/28814	0.101614	0.170322	0.101126	Hmox1	1
GO:0090136	epithelial cell-cell adhesion	1/181	17/28814	0.101614	0.170322	0.101126	Itgb5	1
GO:0098760	response to interleukin-7	1/181	17/28814	0.101614	0.170322	0.101126	Hspd1	1
GO:0098761	cellular response to interleukin-7	1/181	17/28814	0.101614	0.170322	0.101126	Hspd1	1
GO:0106058	positive regulation of calcineurin-mediated signaling	1/181	17/28814	0.101614	0.170322	0.101126	Tnf	1
GO:0110154	RNA decapping	1/181	17/28814	0.101614	0.170322	0.101126	Zfp36	1
GO:1901569	fatty acid derivative catabolic process	1/181	17/28814	0.101614	0.170322	0.101126	Hpgd	1
GO:1903587	regulation of blood vessel endothelial cell proliferation involved in sprouting angiogenesis	1/181	17/28814	0.101614	0.170322	0.101126	Hmox1	1
GO:1902904	negative regulation of supramolecular fiber organization	3/181	178/28814	0.102131	0.171103	0.10159	F11r/Sgk1/Trem2	3
[truncated: 1,350 more rows]

## Sheet: GOMono3
ID	Description	GeneRatio	BgRatio	pvalue	p.adjust	qvalue	geneID	Count
GO:0060326	cell chemotaxis	20/187	314/28814	2.31709e-14	8.01249e-11	4.70978e-11	Ccl2/Ccl3/Ccr5/Ccrl2/Csf3r/Dock4/Dusp1/Hspb1/Itga9/Itgam/P2rx4/Pdgfb/Prkcd/Ptprj/Serpine1/Slc12a2/Swap70/Syk/Thbs1/Trpm2	20
GO:0050900	leukocyte migration	19/187	380/28814	7.62154e-12	1.31776e-08	7.74589e-09	Ccl2/Ccl3/Csf3r/Dusp1/Icam1/Il1a/Itga9/Itgam/P2rx4/Pdgfb/Ptprj/Serpine1/Sirpa/Slc12a2/Swap70/Syk/Thbs1/Tnf/Trpm2	19
GO:1903706	regulation of hemopoiesis	19/187	402/28814	2.01392e-11	2.32138e-08	1.36452e-08	Ccl3/Csf3r/Gimap3/Hsp90aa1/Hspa1a/Hspa1b/Hspb1/Itgam/Jun/Klf10/Mafb/Mef2c/Nlrp3/Prdm1/Sox4/Syk/Tmem64/Tnf/Zfp36l1	19
GO:0097529	myeloid leukocyte migration	15/187	230/28814	3.28682e-11	2.84146e-08	1.67022e-08	Ccl2/Ccl3/Csf3r/Dusp1/Il1a/Itga9/Itgam/P2rx4/Pdgfb/Ptprj/Serpine1/Sirpa/Swap70/Syk/Thbs1	15
GO:0043491	protein kinase B signaling	14/187	208/28814	1.00077e-10	6.75687e-08	3.97173e-08	Bank1/Ccl2/Ddit3/Hsp90aa1/Igf1r/Klf4/Mertk/P2rx4/Ptprj/Tcf7l2/Tgfbr1/Thbs1/Tnf/Zfp36l1	14
GO:0001818	negative regulation of cytokine production	16/187	296/28814	1.17239e-10	6.75687e-08	3.97173e-08	Bank1/Cd2ap/Cd33/Ddit3/Errfi1/Furin/Gimap3/Klf2/Klf4/Mertk/Nlrp3/Ptprs/Rel/Sirpa/Thbs1/Tnf	16
GO:0001667	ameboidal-type cell migration	19/187	452/28814	1.48209e-10	7.32152e-08	4.30363e-08	Glul/Hspb1/Jun/Klf4/Mef2c/Nanos1/P2rx4/Pdgfb/Plk2/Rhob/Rin2/Sema4b/Serpine1/Slc8a1/Tgfbr1/Thbs1/Tnf/Zeb2/Zfand5	19
GO:0010631	epithelial cell migration	16/187	313/28814	2.6638e-10	9.68596e-08	5.69346e-08	Glul/Hspb1/Jun/Klf4/Mef2c/Nanos1/P2rx4/Pdgfb/Plk2/Rhob/Rin2/Serpine1/Tgfbr1/Thbs1/Tnf/Zeb2	16
GO:0090132	epithelium migration	16/187	315/28814	2.92396e-10	9.68596e-08	5.69346e-08	Glul/Hspb1/Jun/Klf4/Mef2c/Nanos1/P2rx4/Pdgfb/Plk2/Rhob/Rin2/Serpine1/Tgfbr1/Thbs1/Tnf/Zeb2	16
GO:0090130	tissue migration	16/187	317/28814	3.20734e-10	9.68596e-08	5.69346e-08	Glul/Hspb1/Jun/Klf4/Mef2c/Nanos1/P2rx4/Pdgfb/Plk2/Rhob/Rin2/Serpine1/Tgfbr1/Thbs1/Tnf/Zeb2	16
GO:0030595	leukocyte chemotaxis	14/187	228/28814	3.36542e-10	9.68596e-08	5.69346e-08	Ccl2/Ccl3/Csf3r/Dusp1/Itga9/Itgam/Pdgfb/Ptprj/Serpine1/Slc12a2/Swap70/Syk/Thbs1/Trpm2	14
GO:1902107	positive regulation of leukocyte differentiation	13/187	189/28814	3.64134e-10	9.68596e-08	5.69346e-08	Ccl3/Gimap3/Hsp90aa1/Itgam/Jun/Klf10/Nlrp3/Prdm1/Sox4/Syk/Tmem64/Tnf/Zfp36l1	13
GO:1903708	positive regulation of hemopoiesis	13/187	189/28814	3.64134e-10	9.68596e-08	5.69346e-08	Ccl3/Gimap3/Hsp90aa1/Itgam/Jun/Klf10/Nlrp3/Prdm1/Sox4/Syk/Tmem64/Tnf/Zfp36l1	13
GO:0045785	positive regulation of cell adhesion	19/187	482/28814	4.35179e-10	1.07489e-07	6.31828e-08	Ccl2/Ccr5/Gimap3/Hes1/Hsp90aa1/Hspd1/Hsph1/Icam1/Il1a/Nlrp3/Pdgfb/Ptprj/Rin2/Sirpa/Sox4/Syk/Thbs1/Tnf/Zfhx3	19
GO:0007159	leukocyte cell-cell adhesion	17/187	383/28814	6.31465e-10	1.45574e-07	8.55691e-08	Ccl2/Gimap3/Hes1/Hsp90aa1/Hspb1/Hspd1/Hsph1/Icam1/Il1a/Itgam/Klf4/Nlrp3/Sirpa/Sox4/Syk/Thbs1/Tnf	17
GO:1903131	mononuclear cell differentiation	19/187	495/28814	6.77317e-10	1.46385e-07	8.6046e-08	Egr1/Gimap3/Hsp90aa1/Hspb1/Il1a/Irf2bp2/Jun/Mafb/Mef2c/Mertk/Nlrp3/Pbx1/Pou2f2/Prdm1/Ptprj/Sox4/Syk/Trpm2/Zfp36l1	19
GO:0070371	ERK1 and ERK2 cascade	16/187	349/28814	1.29361e-09	2.58385e-07	1.5188e-07	Atf3/Ccl2/Ccl3/Dusp1/Dusp6/Errfi1/Icam1/Il1a/Jun/Klf4/Lrp1/P2ry6/Pdgfb/Sirpa/Syk/Zfp36l1	16
GO:0032103	positive regulation of response to external stimulus	18/187	458/28814	1.34498e-09	2.58385e-07	1.5188e-07	Ccl2/Ccl3/Ccr5/Cebpa/Gimap3/Hsp90aa1/Hspb1/Hspd1/Igf1r/Lrp1/P2rx4/Pdgfb/Ptprj/Serpine1/Swap70/Syk/Thbs1/Tnf	18
GO:0022407	regulation of cell-cell adhesion	18/187	468/28814	1.88957e-09	3.43902e-07	2.02147e-07	Ccl2/Ccr5/Gimap3/Hes1/Hsp90aa1/Hspb1/Hspd1/Hsph1/Icam1/Il1a/Klf4/Nlrp3/Prkcd/Sirpa/Sox4/Swap70/Syk/Tnf	18
GO:0051222	positive regulation of protein transport	15/187	321/28814	3.34472e-09	5.28305e-07	3.1054e-07	Adrb1/Ccl2/Cd2ap/Cd33/Cep290/Frmd4a/Glul/Il1a/Itgam/Lrp1/Prkcd/Sox4/Tcf7l2/Tnf/Trpm2	15
GO:0032680	regulation of tumor necrosis factor production	12/187	185/28814	3.43822e-09	5.28305e-07	3.1054e-07	Ccl2/Ccl3/Ccr5/Cd33/Errfi1/Hspb1/Hspd1/Il1a/Ptprj/Sirpa/Syk/Thbs1	12
GO:1902105	regulation of leukocyte differentiation	15/187	323/28814	3.63781e-09	5.28305e-07	3.1054e-07	Ccl3/Gimap3/Hsp90aa1/Hspb1/Itgam/Jun/Klf10/Mafb/Nlrp3/Prdm1/Sox4/Syk/Tmem64/Tnf/Zfp36l1	15
GO:0071559	response to transforming growth factor beta	13/187	230/28814	4.007e-09	5.28305e-07	3.1054e-07	Ccl2/Furin/Igf1r/Itgb5/Jun/Lrp1/Mef2c/Serpine1/Tgfbr1/Thbs1/Zeb2/Zfhx3/Zfp36l1	13
GO:0006809	nitric oxide biosynthetic process	9/187	84/28814	4.07673e-09	5.28305e-07	3.1054e-07	Gimap3/Gla/Hsp90aa1/Icam1/Klf2/Klf4/P2rx4/Sirpa/Tnf	9
GO:0070372	regulation of ERK1 and ERK2 cascade	15/187	326/28814	4.12166e-09	5.28305e-07	3.1054e-07	Atf3/Ccl2/Ccl3/Dusp1/Dusp6/Errfi1/Icam1/Il1a/Jun/Klf4/Lrp1/P2ry6/Pdgfb/Sirpa/Syk	15
GO:0001659	temperature homeostasis	12/187	188/28814	4.12499e-09	5.28305e-07	3.1054e-07	Adrb1/Arrdc3/Ccr5/Ddit3/Egr1/Gimap3/Igf1r/Il1a/Kdm6b/Syk/Tnf/Trpm2	12
GO:1903555	regulation of tumor necrosis factor superfamily cytokine production	12/187	188/28814	4.12499e-09	5.28305e-07	3.1054e-07	Ccl2/Ccl3/Ccr5/Cd33/Errfi1/Hspb1/Hspd1/Il1a/Ptprj/Sirpa/Syk/Thbs1	12
GO:0032640	tumor necrosis factor production	12/187	191/28814	4.93291e-09	6.09214e-07	3.58099e-07	Ccl2/Ccl3/Ccr5/Cd33/Errfi1/Hspb1/Hspd1/Il1a/Ptprj/Sirpa/Syk/Thbs1	12
GO:0071706	tumor necrosis factor superfamily cytokine production	12/187	194/28814	5.88055e-09	7.01205e-07	4.12172e-07	Ccl2/Ccl3/Ccr5/Cd33/Errfi1/Hspb1/Hspd1/Il1a/Ptprj/Sirpa/Syk/Thbs1	12
GO:1904951	positive regulation of establishment of protein localization	15/187	337/28814	6.4427e-09	7.42629e-07	4.36521e-07	Adrb1/Ccl2/Cd2ap/Cd33/Cep290/Frmd4a/Glul/Il1a/Itgam/Lrp1/Prkcd/Sox4/Tcf7l2/Tnf/Trpm2	15
GO:0010632	regulation of epithelial cell migration	13/187	241/28814	7.02536e-09	7.83668e-07	4.60644e-07	Glul/Hspb1/Jun/Klf4/Mef2c/P2rx4/Pdgfb/Plk2/Rhob/Rin2/Serpine1/Thbs1/Tnf	13
GO:0046209	nitric oxide metabolic process	9/187	90/28814	7.56415e-09	8.17401e-07	4.80473e-07	Gimap3/Gla/Hsp90aa1/Icam1/Klf2/Klf4/P2rx4/Sirpa/Tnf	9
GO:1903037	regulation of leukocyte cell-cell adhesion	15/187	343/28814	8.16205e-09	8.55284e-07	5.02741e-07	Ccl2/Gimap3/Hes1/Hsp90aa1/Hspb1/Hspd1/Hsph1/Icam1/Il1a/Klf4/Nlrp3/Sirpa/Sox4/Syk/Tnf	15
GO:2001057	reactive nitrogen species metabolic process	9/187	92/28814	9.20162e-09	9.35859e-07	5.50103e-07	Gimap3/Gla/Hsp90aa1/Icam1/Klf2/Klf4/P2rx4/Sirpa/Tnf	9
GO:1903039	positive regulation of leukocyte cell-cell adhesion	13/187	248/28814	9.89285e-09	9.77414e-07	5.74529e-07	Ccl2/Gimap3/Hes1/Hsp90aa1/Hspd1/Hsph1/Icam1/Il1a/Nlrp3/Sirpa/Sox4/Syk/Tnf	13
GO:0022409	positive regulation of cell-cell adhesion	14/187	298/28814	1.0618e-08	1.01992e-06	5.99514e-07	Ccl2/Ccr5/Gimap3/Hes1/Hsp90aa1/Hspd1/Hsph1/Icam1/Il1a/Nlrp3/Sirpa/Sox4/Syk/Tnf	14
GO:0032651	regulation of interleukin-1 beta production	9/187	95/28814	1.22392e-08	1.14387e-06	6.72372e-07	Ccl3/Ccr5/Cd33/Egr1/Errfi1/Hspb1/Nlrp3/Sirpa/Tnf	9
GO:0045765	regulation of angiogenesis	14/187	307/28814	1.5451e-08	1.40604e-06	8.26478e-07	Ccl2/Glul/Hk2/Hspb1/Il1a/Klf2/Klf4/Plk2/Rhob/Serpine1/Slc12a2/Stab1/Thbs1/Tnf	14
GO:1901342	regulation of vasculature development	14/187	311/28814	1.81798e-08	1.61195e-06	9.47511e-07	Ccl2/Glul/Hk2/Hspb1/Il1a/Klf2/Klf4/Plk2/Rhob/Serpine1/Slc12a2/Stab1/Thbs1/Tnf	14
GO:0010594	regulation of endothelial cell migration	11/187	174/28814	2.0544e-08	1.73218e-06	1.01818e-06	Glul/Hspb1/Klf4/Mef2c/P2rx4/Pdgfb/Plk2/Rhob/Rin2/Thbs1/Tnf	11
GO:1903034	regulation of response to wounding	11/187	174/28814	2.0544e-08	1.73218e-06	1.01818e-06	Ccl2/Igf1r/Klf4/Lrp1/Pdgfb/Prkcd/Ptprs/Serpine1/Slc12a2/Thbs1/Tnf	11
GO:0032611	interleukin-1 beta production	9/187	101/28814	2.10386e-08	1.73218e-06	1.01818e-06	Ccl3/Ccr5/Cd33/Egr1/Errfi1/Hspb1/Nlrp3/Sirpa/Tnf	9
GO:0045428	regulation of nitric oxide biosynthetic process	8/187	72/28814	2.27359e-08	1.81723e-06	1.06818e-06	Gimap3/Gla/Hsp90aa1/Icam1/Klf2/Klf4/Sirpa/Tnf	8
GO:0051896	regulation of protein kinase B signaling	11/187	176/28814	2.31227e-08	1.81723e-06	1.06818e-06	Bank1/Ddit3/Hsp90aa1/Igf1r/Klf4/P2rx4/Ptprj/Tcf7l2/Tgfbr1/Thbs1/Tnf	11
GO:1903829	positive regulation of protein localization	17/187	491/28814	2.54384e-08	1.9548e-06	1.14904e-06	Adrb1/Ccdc88a/Ccl2/Cd2ap/Cd33/Cep290/Epb41/Frmd4a/Glul/Il1a/Itgam/Lrp1/Prkcd/Sox4/Tcf7l2/Tnf/Trpm2	17
GO:0045637	regulation of myeloid cell differentiation	12/187	222/28814	2.64881e-08	1.99121e-06	1.17045e-06	Ccl3/Csf3r/Hspa1a/Hspa1b/Itgam/Jun/Klf10/Mafb/Mef2c/Tmem64/Tnf/Zfp36l1	12
GO:0071560	cellular response to transforming growth factor beta stimulus	12/187	226/28814	3.22642e-08	2.31984e-06	1.36362e-06	Ccl2/Furin/Igf1r/Itgb5/Jun/Lrp1/Mef2c/Serpine1/Tgfbr1/Thbs1/Zeb2/Zfp36l1	12
GO:0030099	myeloid cell differentiation	16/187	439/28814	3.29268e-08	2.31984e-06	1.36362e-06	Ccl3/Cebpa/Csf3r/Fech/Gimap3/Hspa1a/Hspa1b/Itgam/Jun/Klf10/Klf2/Mafb/Mef2c/Tmem64/Tnf/Zfp36l1	16
GO:0006816	calcium ion transport	16/187	440/28814	3.39775e-08	2.31984e-06	1.36362e-06	Adrb1/Ccl2/Ccr5/Cd33/Ddit3/Epb41/Gem/Gimap3/Hes1/Icam1/P2rx4/P2ry6/Pdgfb/Serpine1/Slc8a1/Trpm2	16
GO:0043618	regulation of transcription from RNA polymerase II promoter in response to stress	7/187	50/28814	3.41882e-08	2.31984e-06	1.36362e-06	Atf3/Bach1/Ddit3/Dnajb1/Egr1/Jun/Klf2	7
GO:0071674	mononuclear cell migration	11/187	183/28814	3.45715e-08	2.31984e-06	1.36362e-06	Ccl2/Ccl3/Dusp1/Icam1/Pdgfb/Ptprj/Serpine1/Sirpa/Slc12a2/Thbs1/Trpm2	11
GO:0080164	regulation of nitric oxide metabolic process	8/187	76/28814	3.50351e-08	2.31984e-06	1.36362e-06	Gimap3/Gla/Hsp90aa1/Icam1/Klf2/Klf4/Sirpa/Tnf	8
GO:0043542	endothelial cell migration	12/187	228/28814	3.55557e-08	2.31984e-06	1.36362e-06	Glul/Hspb1/Klf4/Mef2c/P2rx4/Pdgfb/Plk2/Rhob/Rin2/Tgfbr1/Thbs1/Tnf	12
GO:0030098	lymphocyte differentiation	16/187	447/28814	4.22334e-08	2.69935e-06	1.58669e-06	Egr1/Gimap3/Hsp90aa1/Hspb1/Il1a/Irf2bp2/Mafb/Mertk/Nlrp3/Pbx1/Pou2f2/Prdm1/Ptprj/Sox4/Syk/Zfp36l1	16
GO:0032677	regulation of interleukin-8 production	8/187	78/28814	4.30868e-08	2.69935e-06	1.58669e-06	Cd33/Ddit3/Hspa1a/Hspa1b/Klf4/Serpine1/Syk/Tnf	8
GO:0016525	negative regulation of angiogenesis	9/187	110/28814	4.44948e-08	2.69935e-06	1.58669e-06	Ccl2/Klf2/Klf4/Plk2/Serpine1/Slc12a2/Stab1/Thbs1/Tnf	9
GO:0032760	positive regulation of tumor necrosis factor production	9/187	110/28814	4.44948e-08	2.69935e-06	1.58669e-06	Ccl2/Ccl3/Ccr5/Hspb1/Hspd1/Il1a/Ptprj/Syk/Thbs1	9
GO:0048659	smooth muscle cell proliferation	11/187	188/28814	4.55959e-08	2.71846e-06	1.59792e-06	Ddit3/Egr1/Igf1r/Jun/Klf4/Mef2c/P2ry6/Pdgfb/Tcf7l2/Thbs1/Tnf	11
GO:0032637	interleukin-8 production	8/187	79/28814	4.76776e-08	2.79439e-06	1.64256e-06	Cd33/Ddit3/Hspa1a/Hspa1b/Klf4/Serpine1/Syk/Tnf	8
GO:0003018	vascular process in circulatory system	12/187	235/28814	4.9579e-08	2.8574e-06	1.6796e-06	Adrb1/Dock4/Icam1/Klf2/Lrp1/Mgll/P2rx4/Pdgfb/Ptgs1/Ptprj/Slc8a1/Tbxas1	12
GO:1903557	positive regulation of tumor necrosis factor superfamily cytokine production	9/187	112/28814	5.20694e-08	2.90413e-06	1.70706e-06	Ccl2/Ccl3/Ccr5/Hspb1/Hspd1/Il1a/Ptprj/Syk/Thbs1	9
GO:2000181	negative regulation of blood vessel morphogenesis	9/187	112/28814	5.20694e-08	2.90413e-06	1.70706e-06	Ccl2/Klf2/Klf4/Plk2/Serpine1/Slc12a2/Stab1/Thbs1/Tnf	9
GO:0040013	negative regulation of locomotion	14/187	340/28814	5.51943e-08	2.90988e-06	1.71044e-06	Arrdc3/Ccl2/Ccr5/Dusp1/Klf4/Lrp1/Mef2c/Pdgfb/Ptprj/Rhob/Sema4b/Serpine1/Thbs1/Tnf	14
GO:0051924	regulation of calcium ion transport	13/187	287/28814	5.54348e-08	2.90988e-06	1.71044e-06	Adrb1/Ccl2/Cd33/Epb41/Gem/Gimap3/Hes1/Icam1/P2rx4/P2ry6/Pdgfb/Serpine1/Slc8a1	13
GO:0045639	positive regulation of myeloid cell differentiation	9/187	113/28814	5.62616e-08	2.90988e-06	1.71044e-06	Ccl3/Hspa1a/Hspa1b/Itgam/Jun/Klf10/Tmem64/Tnf/Zfp36l1	9
GO:1901343	negative regulation of vasculature development	9/187	113/28814	5.62616e-08	2.90988e-06	1.71044e-06	Ccl2/Klf2/Klf4/Plk2/Serpine1/Slc12a2/Stab1/Thbs1/Tnf	9
GO:0010563	negative regulation of phosphorus metabolic process	16/187	457/28814	5.72214e-08	2.90988e-06	1.71044e-06	Dusp1/Dusp6/Errfi1/Hspb1/Jun/Lrp1/Mlxipl/Pdgfb/Pid1/Prkcd/Ptprj/Sirpa/Slc8a1/Socs3/Swap70/Tnf	16
GO:0045936	negative regulation of phosphate metabolic process	16/187	457/28814	5.72214e-08	2.90988e-06	1.71044e-06	Dusp1/Dusp6/Errfi1/Hspb1/Jun/Lrp1/Mlxipl/Pdgfb/Pid1/Prkcd/Ptprj/Sirpa/Slc8a1/Socs3/Swap70/Tnf	16
GO:0043087	regulation of GTPase activity	14/187	345/28814	6.60941e-08	3.31237e-06	1.94703e-06	Adap2/Adrb1/Arhgap22/Ccl2/Ccl3/Icam1/Myo9a/Pkp4/Plxnb2/Rasa4/Rasgef1b/Rgl1/Rgs1/Tbc1d9	14
GO:0043620	regulation of DNA-templated transcription in response to stress	7/187	55/28814	6.75845e-08	3.33867e-06	1.96249e-06	Atf3/Bach1/Ddit3/Dnajb1/Egr1/Jun/Klf2	7
GO:0032652	regulation of interleukin-1 production	9/187	116/28814	7.0656e-08	3.44125e-06	2.02278e-06	Ccl3/Ccr5/Cd33/Egr1/Errfi1/Hspb1/Nlrp3/Sirpa/Tnf	9
GO:0050863	regulation of T cell activation	14/187	348/28814	7.35332e-08	3.53164e-06	2.07592e-06	Ccl2/Gimap3/Hes1/Hsp90aa1/Hspb1/Hspd1/Hsph1/Il1a/Nlrp3/Prdm1/Sirpa/Sox4/Syk/Tnfrsf1b	14
GO:0042063	gliogenesis	14/187	350/28814	7.89047e-08	3.73771e-06	2.19704e-06	B4galt6/Ccl2/Ccl3/Egr2/Hes1/Itgam/Lrp1/P2rx4/Pdgfb/Ptprj/Sox4/Tcf7l2/Tnf/Tnfrsf1b	14
GO:0006986	response to unfolded protein	9/187	118/28814	8.19478e-08	3.8294e-06	2.25094e-06	Atf3/Ddit3/Hsp90aa1/Hspa1a/Hspa1b/Hspb1/Hspd1/Hsph1/Thbs1	9
GO:0097530	granulocyte migration	10/187	159/28814	9.62635e-08	4.43839e-06	2.60891e-06	Ccl2/Ccl3/Csf3r/Il1a/Itga9/Itgam/Ptprj/Sirpa/Syk/Thbs1	10
GO:0032612	interleukin-1 production	9/187	122/28814	1.0933e-07	4.97452e-06	2.92405e-06	Ccl3/Ccr5/Cd33/Egr1/Errfi1/Hspb1/Nlrp3/Sirpa/Tnf	9
GO:0043547	positive regulation of GTPase activity	12/187	256/28814	1.26024e-07	5.65964e-06	3.32677e-06	Adap2/Adrb1/Arhgap22/Ccl2/Ccl3/Icam1/Myo9a/Pkp4/Rasgef1b/Rgl1/Rgs1/Tbc1d9	12
GO:0050714	positive regulation of protein secretion	10/187	165/28814	1.36278e-07	6.04165e-06	3.55132e-06	Adrb1/Cd2ap/Cd33/Frmd4a/Glul/Il1a/Lrp1/Sox4/Tcf7l2/Trpm2	10
GO:0033002	muscle cell proliferation	12/187	259/28814	1.42952e-07	6.25731e-06	3.67808e-06	Ddit3/Egr1/Igf1r/Jun/Klf4/Mef2c/P2ry6/Pdgfb/Tcf7l2/Tgfbr1/Thbs1/Tnf	12
GO:0009743	response to carbohydrate	11/187	212/28814	1.54656e-07	6.68499e-06	3.92947e-06	Egr1/Glul/Icam1/Igf1r/Lrp1/Mlxipl/Ncf2/Sox4/Tcf7l2/Thbs1/Zfp36l1	11
GO:0043535	regulation of blood vessel endothelial cell migration	8/187	93/28814	1.72272e-07	7.26485e-06	4.27032e-06	Hspb1/Klf4/Mef2c/P2rx4/Pdgfb/Plk2/Thbs1/Tnf	8
GO:1904035	regulation of epithelial cell apoptotic process	8/187	93/28814	1.72272e-07	7.26485e-06	4.27032e-06	Ccl2/Icam1/Igf1r/Serpine1/Sort1/Thbs1/Tnf/Zfp36l1	8
GO:0070997	neuron death	15/187	438/28814	2.00344e-07	8.34686e-06	4.90633e-06	Ccl2/Ccl3/Ccr5/Ddit3/Egr1/Hspd1/Hsph1/Itgam/Jun/Lrp1/Mef2c/Ncf2/Tnf/Tnfrsf1b/Trpm2	15
GO:0042026	protein refolding	5/187	21/28814	2.04092e-07	8.4018e-06	4.93862e-06	Hsp90aa1/Hspa1a/Hspa1b/Hspb1/Hspd1	5
GO:0035296	regulation of tube diameter	10/187	173/28814	2.11998e-07	8.52431e-06	5.01064e-06	Adrb1/Dock4/Icam1/Klf2/Mgll/P2rx4/Pdgfb/Ptgs1/Slc8a1/Tbxas1	10
GO:0097746	blood vessel diameter maintenance	10/187	173/28814	2.11998e-07	8.52431e-06	5.01064e-06	Adrb1/Dock4/Icam1/Klf2/Mgll/P2rx4/Pdgfb/Ptgs1/Slc8a1/Tbxas1	10
GO:0035150	regulation of tube size	10/187	174/28814	2.23673e-07	8.89034e-06	5.22579e-06	Adrb1/Dock4/Icam1/Klf2/Mgll/P2rx4/Pdgfb/Ptgs1/Slc8a1/Tbxas1	10
GO:0050870	positive regulation of T cell activation	11/187	223/28814	2.57037e-07	1.01004e-05	5.93706e-06	Ccl2/Gimap3/Hes1/Hsp90aa1/Hspd1/Hsph1/Il1a/Nlrp3/Sirpa/Sox4/Syk	11
GO:0048660	regulation of smooth muscle cell proliferation	10/187	180/28814	3.06321e-07	1.19018e-05	6.99593e-06	Egr1/Igf1r/Jun/Klf4/Mef2c/P2ry6/Pdgfb/Tcf7l2/Thbs1/Tnf	10
GO:1901214	regulation of neuron death	14/187	392/28814	3.13233e-07	1.20351e-05	7.0743e-06	Ccl2/Ccl3/Ddit3/Egr1/Hspd1/Hsph1/Itgam/Jun/Lrp1/Mef2c/Ncf2/Tnf/Tnfrsf1b/Trpm2	14
GO:0031649	heat generation	5/187	23/28814	3.33949e-07	1.26901e-05	7.45929e-06	Adrb1/Arrdc3/Ccr5/Il1a/Tnf	5
GO:0035966	response to topologically incorrect protein	9/187	140/28814	3.55171e-07	1.33498e-05	7.84708e-06	Atf3/Ddit3/Hsp90aa1/Hspa1a/Hspa1b/Hspb1/Hspd1/Hsph1/Thbs1	9
GO:0051480	regulation of cytosolic calcium ion concentration	14/187	397/28814	3.64757e-07	1.35627e-05	7.97223e-06	Adrb1/Ccl3/Ccr5/Ccrl2/Ddit3/Gimap3/Gna15/Lrp1/P2rx4/P2ry6/Slc8a1/Swap70/Tmem64/Trpm2	14
GO:0043523	regulation of neuron apoptotic process	12/187	283/28814	3.69952e-07	1.36095e-05	7.99975e-06	Ccl2/Ccl3/Ddit3/Egr1/Hspd1/Hsph1/Itgam/Jun/Lrp1/Mef2c/Ncf2/Tnf	12
GO:0002763	positive regulation of myeloid leukocyte differentiation	7/187	71/28814	4.05836e-07	1.47724e-05	8.68332e-06	Ccl3/Itgam/Jun/Klf10/Tmem64/Tnf/Zfp36l1	7
GO:0032102	negative regulation of response to external stimulus	14/187	403/28814	4.3657e-07	1.57256e-05	9.24361e-06	Ccl2/Dusp1/Nlrp3/Pdgfb/Prdm1/Prkcd/Ptprs/Sema4b/Serpine1/Slc12a2/Socs3/Thbs1/Tnf/Tnfrsf1b	14
GO:0014909	smooth muscle cell migration	8/187	106/28814	4.74832e-07	1.69275e-05	9.95008e-06	Ddit3/Dock4/Egr1/Lrp1/Mef2c/P2ry6/Pdgfb/Serpine1	8
GO:0043409	negative regulation of MAPK cascade	10/187	189/28814	4.80398e-07	1.69512e-05	9.964e-06	Atf3/Dusp1/Dusp6/Errfi1/Hsph1/Igf1r/Klf4/Prkcd/Ptprj/Sirpa	10
GO:0030336	negative regulation of cell migration	12/187	292/28814	5.15893e-07	1.80198e-05	1.05921e-05	Ccl2/Ccr5/Dusp1/Klf4/Lrp1/Mef2c/Pdgfb/Ptprj/Rhob/Serpine1/Thbs1/Tnf	12
GO:0009749	response to glucose	10/187	192/28814	5.55128e-07	1.91963e-05	1.12837e-05	Egr1/Glul/Icam1/Igf1r/Lrp1/Mlxipl/Ncf2/Sox4/Tcf7l2/Thbs1	10
GO:0010038	response to metal ion	12/187	295/28814	5.74829e-07	1.92683e-05	1.1326e-05	Cebpa/Fosb/Il1a/Jun/Mef2c/Npc1/P2rx4/Rasa4/Slc12a2/Slc40a1/Thbs1/Trpm2	12
GO:0001933	negative regulation of protein phosphorylation	13/187	352/28814	5.75394e-07	1.92683e-05	1.1326e-05	Dusp1/Dusp6/Errfi1/Hspb1/Jun/Lrp1/Mlxipl/Pid1/Prkcd/Ptprj/Sirpa/Slc8a1/Socs3	13
GO:0002573	myeloid leukocyte differentiation	11/187	242/28814	5.79497e-07	1.92683e-05	1.1326e-05	Ccl3/Cebpa/Gimap3/Itgam/Jun/Klf10/Mafb/Mef2c/Tmem64/Tnf/Zfp36l1	11
GO:0097191	extrinsic apoptotic signaling pathway	11/187	242/28814	5.79497e-07	1.92683e-05	1.1326e-05	Atf3/Hspa1a/Hspa1b/Icam1/Il1a/Serpine1/Sort1/Tgfbr1/Thbs1/Tnf/Tnfrsf1b	11
GO:0032970	regulation of actin filament-based process	14/187	414/28814	6.01948e-07	1.98242e-05	1.16527e-05	Adrb1/Arhgap17/Ccdc88a/Cd2ap/Icam1/Il1a/Lima1/Lrp1/Mef2c/Prkcd/Rhob/Swap70/Tgfbr1/Trpm2	14
GO:0007204	positive regulation of cytosolic calcium ion concentration	13/187	354/28814	6.13232e-07	2.00053e-05	1.17592e-05	Adrb1/Ccl3/Ccr5/Ccrl2/Ddit3/Gimap3/Gna15/Lrp1/P2rx4/P2ry6/Slc8a1/Swap70/Trpm2	13
GO:0009746	response to hexose	10/187	195/28814	6.39842e-07	2.05751e-05	1.20942e-05	Egr1/Glul/Icam1/Igf1r/Lrp1/Mlxipl/Ncf2/Sox4/Tcf7l2/Thbs1	10
GO:0006883	cellular sodium ion homeostasis	5/187	26/28814	6.426e-07	2.05751e-05	1.20942e-05	Il1a/Sgk1/Slc12a2/Slc1a3/Slc8a1	5
GO:0032868	response to insulin	11/187	246/28814	6.81223e-07	2.16117e-05	1.27034e-05	Egr1/Egr2/Igf1r/Pid1/Prkcd/Ptpre/Ptprj/Sgk1/Socs3/Sort1/Zfp36l1	11
GO:0034284	response to monosaccharide	10/187	198/28814	7.35657e-07	2.31264e-05	1.35938e-05	Egr1/Glul/Icam1/Igf1r/Lrp1/Mlxipl/Ncf2/Sox4/Tcf7l2/Thbs1	10
GO:0050708	regulation of protein secretion	12/187	304/28814	7.89154e-07	2.45846e-05	1.4451e-05	Adrb1/Cd2ap/Cd33/Frmd4a/Glul/Il1a/Lrp1/Slc12a2/Sox4/Tcf7l2/Tnf/Trpm2	12
GO:0043405	regulation of MAP kinase activity	10/187	200/28814	8.06297e-07	2.47785e-05	1.4565e-05	Dusp1/Fgd2/Fgd4/Pdgfb/Prkcd/Ptprj/Syk/Thbs1/Tnf/Zeb2	10
GO:1903532	positive regulation of secretion by cell	13/187	363/28814	8.12485e-07	2.47785e-05	1.4565e-05	Adrb1/Cd2ap/Cd33/Frmd4a/Glul/Il1a/Itgam/Lrp1/Slc12a2/Sox4/Syk/Tcf7l2/Trpm2	13
GO:2000146	negative regulation of cell motility	12/187	305/28814	8.16875e-07	2.47785e-05	1.4565e-05	Ccl2/Ccr5/Dusp1/Klf4/Lrp1/Mef2c/Pdgfb/Ptprj/Rhob/Serpine1/Thbs1/Tnf	12
GO:0010634	positive regulation of epithelial cell migration	9/187	156/28814	8.84549e-07	2.65525e-05	1.56077e-05	Hspb1/Jun/P2rx4/Pdgfb/Plk2/Rhob/Rin2/Serpine1/Thbs1	9
GO:0032956	regulation of actin cytoskeleton organization	13/187	366/28814	8.90715e-07	2.65525e-05	1.56077e-05	Arhgap17/Ccdc88a/Cd2ap/Icam1/Il1a/Lima1/Lrp1/Mef2c/Prkcd/Rhob/Swap70/Tgfbr1/Trpm2	13
GO:0043534	blood vessel endothelial cell migration	8/187	116/28814	9.46598e-07	2.79772e-05	1.64452e-05	Hspb1/Klf4/Mef2c/P2rx4/Pdgfb/Plk2/Thbs1/Tnf	8
GO:0006874	cellular calcium ion homeostasis	15/187	500/28814	1.06109e-06	3.08895e-05	1.8157e-05	Adrb1/Ccl2/Ccl3/Ccr5/Ccrl2/Ddit3/Gimap3/Gna15/Lrp1/P2rx4/P2ry6/Slc8a1/Swap70/Tmem64/Trpm2	15
GO:0048872	homeostasis of number of cells	13/187	372/28814	1.06762e-06	3.08895e-05	1.8157e-05	Ccl2/Fech/Gimap3/Hspa1a/Hspa1b/Itgam/Klf2/Mafb/Mef2c/Mertk/Slc40a1/Sox4/Zfp36l1	13
GO:0051897	positive regulation of protein kinase B signaling	8/187	118/28814	1.07802e-06	3.08895e-05	1.8157e-05	Hsp90aa1/Igf1r/P2rx4/Ptprj/Tcf7l2/Tgfbr1/Thbs1/Tnf	8
GO:0033674	positive regulation of kinase activity	14/187	435/28814	1.08086e-06	3.08895e-05	1.8157e-05	Ccdc88a/Egr1/Fgd2/Fgd4/Hsp90aa1/Hsph1/Igf1r/Mertk/Pdgfb/Prkcd/Syk/Thbs1/Tnf/Zeb2	14
GO:2000377	regulation of reactive oxygen species metabolic process	9/187	160/28814	1.09303e-06	3.09812e-05	1.82109e-05	Hk2/Hspd1/Itgam/Pdgfb/Pid1/Prkcd/Syk/Thbs1/Tnf	9
GO:0051271	negative regulation of cellular component movement	12/187	314/28814	1.10797e-06	3.11494e-05	1.83098e-05	Ccl2/Ccr5/Dusp1/Klf4/Lrp1/Mef2c/Pdgfb/Ptprj/Rhob/Serpine1/Thbs1/Tnf	12
GO:0042060	wound healing	13/187	374/28814	1.13319e-06	3.16013e-05	1.85754e-05	Adrb1/Ccl2/Dst/Il1a/Mertk/Pdgfb/Prkcd/Ptprj/Serpine1/Slc12a2/Syk/Thbs1/Tnf	13
GO:0014812	muscle cell migration	8/187	120/28814	1.22468e-06	3.38797e-05	1.99147e-05	Ddit3/Dock4/Egr1/Lrp1/Mef2c/P2ry6/Pdgfb/Serpine1	8
GO:0051402	neuron apoptotic process	12/187	318/28814	1.26451e-06	3.47039e-05	2.03991e-05	Ccl2/Ccl3/Ddit3/Egr1/Hspd1/Hsph1/Itgam/Jun/Lrp1/Mef2c/Ncf2/Tnf	12
GO:1904019	epithelial cell apoptotic process	8/187	121/28814	1.30418e-06	3.55106e-05	2.08733e-05	Ccl2/Icam1/Igf1r/Serpine1/Sort1/Thbs1/Tnf/Zfp36l1	8
GO:0045444	fat cell differentiation	11/187	264/28814	1.36042e-06	3.67525e-05	2.16033e-05	Adrb1/Cebpa/Creb5/Ddit3/Egr2/Hes1/Klf4/Sort1/Tcf7l2/Tmem64/Zfp36l1	11
GO:0010959	regulation of metal ion transport	14/187	446/28814	1.44879e-06	3.88365e-05	2.28283e-05	Adrb1/Ccl2/Cd33/Epb41/Gem/Gimap3/Hes1/Icam1/P2rx4/P2ry6/Pdgfb/Serpine1/Sgk1/Slc8a1	14
GO:0050730	regulation of peptidyl-tyrosine phosphorylation	11/187	266/28814	1.46407e-06	3.89442e-05	2.28916e-05	Bank1/Ctnnd1/Errfi1/Hes1/Hsph1/Icam1/Pdgfb/Prkcd/Ptprj/Socs3/Syk	11
GO:0032675	regulation of interleukin-6 production	9/187	166/28814	1.48498e-06	3.91988e-05	2.30413e-05	Bank1/Ccr5/Hspd1/Il1a/Klf2/Pou2f2/Sirpa/Syk/Tnf	9
GO:0043525	positive regulation of neuron apoptotic process	7/187	86/28814	1.51079e-06	3.95782e-05	2.32643e-05	Ccl3/Ddit3/Egr1/Itgam/Jun/Ncf2/Tnf	7
GO:0018108	peptidyl-tyrosine phosphorylation	12/187	324/28814	1.5361e-06	3.99386e-05	2.34761e-05	Bank1/Ctnnd1/Errfi1/Hes1/Hsph1/Icam1/Igf1r/Pdgfb/Prkcd/Ptprj/Socs3/Syk	12
GO:0002274	myeloid leukocyte activation	11/187	268/28814	1.5746e-06	4.06341e-05	2.3885e-05	Cd33/Cebpa/Gimap3/Hspd1/Itgam/Jun/Prkcd/Ptpre/Syk/Thbs1/Tnf	11
GO:0018212	peptidyl-tyrosine modification	12/187	327/28814	1.69032e-06	4.32973e-05	2.54504e-05	Bank1/Ctnnd1/Errfi1/Hes1/Hsph1/Icam1/Igf1r/Pdgfb/Prkcd/Ptprj/Socs3/Syk	12
GO:0071248	cellular response to metal ion	9/187	169/28814	1.72276e-06	4.38038e-05	2.57481e-05	Cebpa/Fosb/Jun/Mef2c/P2rx4/Rasa4/Slc12a2/Slc40a1/Trpm2	9
GO:0033627	cell adhesion mediated by integrin	7/187	89/28814	1.9059e-06	4.81066e-05	2.82773e-05	Icam1/Itga9/Itgam/Itgb5/Serpine1/Swap70/Syk	7
GO:0071621	granulocyte chemotaxis	8/187	128/28814	1.99391e-06	4.99634e-05	2.93687e-05	Ccl2/Ccl3/Csf3r/Itga9/Itgam/Ptprj/Syk/Thbs1	8
GO:0062197	cellular response to chemical stress	12/187	336/28814	2.23837e-06	5.53356e-05	3.25266e-05	Ddit3/Hspb1/Hsph1/Itgam/Jun/Kdm6b/Prkcd/Rhob/Sirpa/Slc8a1/Trpm2/Zfp36l1	12
GO:0043406	positive regulation of MAP kinase activity	8/187	130/28814	2.24031e-06	5.53356e-05	3.25266e-05	Fgd2/Fgd4/Pdgfb/Prkcd/Syk/Thbs1/Tnf/Zeb2	8
GO:0032635	interleukin-6 production	9/187	175/28814	2.29829e-06	5.63652e-05	3.31318e-05	Bank1/Ccr5/Hspd1/Il1a/Klf2/Pou2f2/Sirpa/Syk/Tnf	9
GO:1901216	positive regulation of neuron death	8/187	131/28814	2.37291e-06	5.72468e-05	3.365e-05	Ccl3/Ddit3/Egr1/Itgam/Jun/Ncf2/Tnf/Trpm2	8
GO:0042326	negative regulation of phosphorylation	13/187	400/28814	2.37834e-06	5.72468e-05	3.365e-05	Dusp1/Dusp6/Errfi1/Hspb1/Jun/Lrp1/Mlxipl/Pid1/Prkcd/Ptprj/Sirpa/Slc8a1/Socs3	13
GO:1903035	negative regulation of response to wounding	7/187	92/28814	2.3839e-06	5.72468e-05	3.365e-05	Pdgfb/Prkcd/Ptprs/Serpine1/Slc12a2/Thbs1/Tnf	7
GO:0048638	regulation of developmental growth	13/187	402/28814	2.51177e-06	5.98902e-05	3.52038e-05	Adrb1/Ccr5/Dusp6/Ifrd1/Igf1r/Lrp1/Mef2c/Mgll/Ptprs/Sema4b/Serpine1/Tcf7l2/Tgfbr1	13
GO:0071216	cellular response to biotic stimulus	12/187	340/28814	2.52862e-06	5.98902e-05	3.52038e-05	Ccl2/Ddit3/Il1a/Mef2c/Mrc1/Nlrp3/Prdm1/Serpine1/Sirpa/Syk/Tnf/Tnfrsf1b	12
GO:0032757	positive regulation of interleukin-8 production	6/187	60/28814	2.58013e-06	6.06945e-05	3.56765e-05	Ddit3/Hspa1a/Hspa1b/Serpine1/Syk/Tnf	6
GO:0003158	endothelium development	8/187	133/28814	2.65821e-06	6.21087e-05	3.65078e-05	Icam1/Kdm6b/Pdgfb/Ptprs/Rhob/Slc40a1/Tgfbr1/Tnf	8
GO:0045445	myoblast differentiation	7/187	94/28814	2.75514e-06	6.39415e-05	3.75852e-05	Ddit3/Mef2c/Plekhm3/Tcf7l2/Tnf/Zfhx3/Zfp36l1	7
GO:0050920	regulation of chemotaxis	10/187	230/28814	2.84391e-06	6.51812e-05	3.83139e-05	Ccl2/Dusp1/Hspb1/P2rx4/Pdgfb/Ptprj/Sema4b/Serpine1/Swap70/Thbs1	10
GO:0032731	positive regulation of interleukin-1 beta production	6/187	61/28814	2.84626e-06	6.51812e-05	3.83139e-05	Ccl3/Ccr5/Egr1/Hspb1/Nlrp3/Tnf	6
GO:0014910	regulation of smooth muscle cell migration	7/187	95/28814	2.95813e-06	6.72974e-05	3.95578e-05	Dock4/Egr1/Lrp1/Mef2c/P2ry6/Pdgfb/Serpine1	7
GO:1904738	vascular associated smooth muscle cell migration	5/187	35/28814	3.02462e-06	6.83603e-05	4.01826e-05	Ddit3/Dock4/Lrp1/Mef2c/Pdgfb	5
GO:0070509	calcium ion import	7/187	96/28814	3.17344e-06	7.12581e-05	4.18859e-05	Adrb1/Ccl2/Hes1/Pdgfb/Serpine1/Slc8a1/Trpm2	7
GO:0002761	regulation of myeloid leukocyte differentiation	8/187	138/28814	3.50177e-06	7.81233e-05	4.59213e-05	Ccl3/Itgam/Jun/Klf10/Mafb/Tmem64/Tnf/Zfp36l1	8
GO:0071356	cellular response to tumor necrosis factor	9/187	185/28814	3.62659e-06	8.03894e-05	4.72533e-05	Ccl2/Ccl3/Cebpa/Hspa1a/Hspa1b/Pid1/Syk/Tnf/Zfp36l1	9
GO:0048608	reproductive structure development	14/187	484/28814	3.73552e-06	8.19305e-05	4.81592e-05	Cebpa/Hes1/Icam1/Igf1r/Il1a/Mertk/Pdgfb/Prdm1/Serpine1/Slc8a1/Socs3/Tcf7l2/Tgfbr1/Zfp36l1	14
GO:0051047	positive regulation of secretion	13/187	417/28814	3.7435e-06	8.19305e-05	4.81592e-05	Adrb1/Cd2ap/Cd33/Frmd4a/Glul/Il1a/Itgam/Lrp1/Slc12a2/Sox4/Syk/Tcf7l2/Trpm2	13
GO:0009408	response to heat	7/187	99/28814	3.89931e-06	8.48038e-05	4.98481e-05	Ccl2/Hsp90aa1/Hspa1a/Hspa1b/Hspb1/Il1a/Trpm2	7
GO:0071241	cellular response to inorganic substance	10/187	239/28814	4.00045e-06	8.64598e-05	5.08215e-05	Cebpa/Fosb/Jun/Mef2c/P2rx4/Rasa4/Slc12a2/Slc40a1/Thbs1/Trpm2	10
GO:1901652	response to peptide	13/187	420/28814	4.04592e-06	8.68993e-05	5.10799e-05	Egr1/Egr2/Icam1/Igf1r/Lrp1/Pid1/Prkcd/Ptpre/Ptprj/Sgk1/Socs3/Sort1/Zfp36l1	13
GO:0061458	reproductive system development	14/187	488/28814	4.10486e-06	8.76209e-05	5.15041e-05	Cebpa/Hes1/Icam1/Igf1r/Il1a/Mertk/Pdgfb/Prdm1/Serpine1/Slc8a1/Socs3/Tcf7l2/Tgfbr1/Zfp36l1	14
GO:0019221	cytokine-mediated signaling pathway	13/187	421/28814	4.15143e-06	8.80714e-05	5.17689e-05	Ccl2/Ccl3/Cebpa/Csf2ra/Csf3r/Egr1/Hspa1a/Hspa1b/Il10ra/Il1a/Pdgfb/Syk/Tnf	13
GO:0045860	positive regulation of protein kinase activity	12/187	358/28814	4.28742e-06	9.04019e-05	5.31387e-05	Ccdc88a/Egr1/Fgd2/Fgd4/Hsp90aa1/Hsph1/Pdgfb/Prkcd/Syk/Thbs1/Tnf/Zeb2	12
GO:0034614	cellular response to reactive oxygen species	8/187	143/28814	4.56225e-06	9.56137e-05	5.62023e-05	Hsph1/Jun/Kdm6b/Prkcd/Rhob/Sirpa/Slc8a1/Trpm2	8
GO:0007409	axonogenesis	14/187	493/28814	4.61203e-06	9.60746e-05	5.64732e-05	B4galt6/Ccr5/Dst/Egr2/Hsp90aa1/Ifrd1/Igf1r/Lrp1/Mef2c/Mgll/Plxnb2/Ptprs/Sema4b/Zeb2	14
GO:0042116	macrophage activation	7/187	102/28814	4.75852e-06	9.85328e-05	5.79181e-05	Cebpa/Hspd1/Itgam/Jun/Syk/Thbs1/Tnf	7
GO:1990874	vascular associated smooth muscle cell proliferation	6/187	67/28814	4.95329e-06	0.00010132	5.95564e-05	Ddit3/Jun/Mef2c/P2ry6/Pdgfb/Tnf	6
GO:0030217	T cell differentiation	11/187	302/28814	4.95901e-06	0.00010132	5.95564e-05	Egr1/Gimap3/Hsp90aa1/Hspb1/Il1a/Mafb/Nlrp3/Prdm1/Sox4/Syk/Zfp36l1	11
GO:0072593	reactive oxygen species metabolic process	10/187	245/28814	4.98103e-06	0.00010132	5.95564e-05	Hk2/Hspd1/Itgam/Ncf2/Pdgfb/Pid1/Prkcd/Syk/Thbs1/Tnf	10
GO:0051090	regulation of DNA-binding transcription factor activity	13/187	436/28814	6.05421e-06	0.00012243	7.19648e-05	Ddit3/Hes1/Hspa1a/Hspa1b/Icam1/Ifrd1/Igf1r/Klf4/Nlrp3/Pbx1/Syk/Tcf7l2/Tnf	13
GO:0046889	positive regulation of lipid biosynthetic process	7/187	107/28814	6.53858e-06	0.000130696	7.68238e-05	Igf1r/Il1a/Lpgat1/Mlxipl/Prkcd/Tcf7l2/Tnf	7
GO:0048661	positive regulation of smooth muscle cell proliferation	7/187	107/28814	6.53858e-06	0.000130696	7.68238e-05	Egr1/Igf1r/Jun/P2ry6/Pdgfb/Thbs1/Tnf	7
GO:0046627	negative regulation of insulin receptor signaling pathway	5/187	41/28814	6.76539e-06	0.000134452	7.90319e-05	Pid1/Prkcd/Ptpre/Ptprj/Socs3	5
GO:0050921	positive regulation of chemotaxis	8/187	151/28814	6.82092e-06	0.000134781	7.92253e-05	Ccl2/Hspb1/P2rx4/Pdgfb/Ptprj/Serpine1/Swap70/Thbs1	8
GO:1902895	positive regulation of miRNA transcription	6/187	71/28814	6.95749e-06	0.000136699	8.03523e-05	Egr1/Jun/Klf4/Pdgfb/Tgfbr1/Tnf	6
GO:0002262	myeloid cell homeostasis	9/187	201/28814	7.11397e-06	0.000138984	8.16954e-05	Ccl2/Fech/Hspa1a/Hspa1b/Itgam/Klf2/Mafb/Mertk/Zfp36l1	9
GO:0051251	positive regulation of lymphocyte activation	13/187	443/28814	7.18034e-06	0.000139492	8.19943e-05	Ccl2/Gimap3/Hes1/Hsp90aa1/Hspd1/Hsph1/Il1a/Mef2c/Nlrp3/Prdm1/Sirpa/Sox4/Syk	13
GO:0010595	positive regulation of endothelial cell migration	7/187	109/28814	7.3906e-06	0.000141982	8.34575e-05	Hspb1/P2rx4/Pdgfb/Plk2/Rhob/Rin2/Thbs1	7
GO:0042310	vasoconstriction	7/187	109/28814	7.3906e-06	0.000141982	8.34575e-05	Dock4/Icam1/Mgll/Pdgfb/Ptgs1/Slc8a1/Tbxas1	7
GO:0046890	regulation of lipid biosynthetic process	9/187	203/28814	7.70521e-06	0.000147208	8.65296e-05	Egr1/Igf1r/Il1a/Lpgat1/Mlxipl/Pdgfb/Prkcd/Tcf7l2/Tnf	9
GO:0034612	response to tumor necrosis factor	9/187	204/28814	8.01628e-06	0.000152103	8.94069e-05	Ccl2/Ccl3/Cebpa/Hspa1a/Hspa1b/Pid1/Syk/Tnf/Zfp36l1	9
GO:0010001	glial cell differentiation	10/187	259/28814	8.11313e-06	0.000152103	8.94069e-05	B4galt6/Egr2/Hes1/Itgam/Lrp1/Pdgfb/Ptprj/Sox4/Tcf7l2/Tnfrsf1b	10
GO:0032732	positive regulation of interleukin-1 production	6/187	73/28814	8.18136e-06	0.000152103	8.94069e-05	Ccl3/Ccr5/Egr1/Hspb1/Nlrp3/Tnf	6
GO:0048678	response to axon injury	6/187	73/28814	8.18136e-06	0.000152103	8.94069e-05	Igf1r/Jun/Klf4/Lrp1/P2rx4/Ptprs	6
GO:0061045	negative regulation of wound healing	6/187	73/28814	8.18136e-06	0.000152103	8.94069e-05	Pdgfb/Prkcd/Serpine1/Slc12a2/Thbs1/Tnf	6
GO:0032642	regulation of chemokine production	7/187	111/28814	8.33283e-06	0.000154091	9.05753e-05	Egr1/Il1a/Klf4/Lrp1/Sirpa/Syk/Tnf	7
GO:0002687	positive regulation of leukocyte migration	8/187	157/28814	9.07957e-06	0.000166122	9.76477e-05	Ccl2/Icam1/Il1a/P2rx4/Ptprj/Serpine1/Swap70/Thbs1	8
GO:0030856	regulation of epithelial cell differentiation	8/187	157/28814	9.07957e-06	0.000166122	9.76477e-05	Errfi1/Hes1/Il1a/Serpine1/Tgfbr1/Tnf/Zeb2/Zfp36l1	8
GO:0001655	urogenital system development	12/187	387/28814	9.41018e-06	0.000171265	0.000100671	Cep290/Ctnnd1/Egr1/Hes1/Igf1r/Mef2c/Odc1/Pbx1/Pdgfb/Prdm1/Sox4/Tgfbr1	12
GO:0050767	regulation of neurogenesis	13/187	455/28814	9.54571e-06	0.000172822	0.000101586	Bhlhe41/Ccr5/Egr2/Hes1/Ifrd1/Lrp1/Plxnb2/Ptprs/Sema4b/Sgk1/Tnf/Tnfrsf1b/Zeb2	13
GO:0007178	transmembrane receptor protein serine/threonine kinase signaling pathway	12/187	391/28814	1.04284e-05	0.000187819	0.000110401	Ccl2/Egr1/Furin/Hes1/Itgb5/Jun/Lrp1/Rbpms/Tcf7l2/Tgfbr1/Thbs1/Zeb2	12
GO:0001558	regulation of cell growth	13/187	461/28814	1.09677e-05	0.000196509	0.000115509	Adrb1/Ccr5/Hspa1a/Hspa1b/Ifrd1/Lrp1/Mgll/Nanos1/Ptprj/Ptprs/Sema4b/Sgk1/Tgfbr1	13
GO:0060840	artery development	7/187	116/28814	1.11325e-05	0.000198434	0.000116641	Ddit3/Egr2/Hes1/Lrp1/Prdm1/Sox4/Tgfbr1	7
GO:0001822	kidney development	11/187	330/28814	1.14236e-05	0.000202579	0.000119077	Cep290/Ctnnd1/Egr1/Hes1/Mef2c/Odc1/Pbx1/Pdgfb/Prdm1/Sox4/Tgfbr1	11
GO:0001892	embryonic placenta development	7/187	117/28814	1.17767e-05	0.000207774	0.000122131	Cebpa/Hes1/Pdgfb/Prdm1/Slc8a1/Socs3/Zfp36l1	7
GO:2000379	positive regulation of reactive oxygen species metabolic process	6/187	78/28814	1.20175e-05	0.000209462	0.000123123	Itgam/Pdgfb/Pid1/Prkcd/Syk/Thbs1	6
GO:0031952	regulation of protein autophosphorylation	5/187	46/28814	1.2054e-05	0.000209462	0.000123123	Ctnnd1/Errfi1/Jun/Pdgfb/Syk	5
GO:1900077	negative regulation of cellular response to insulin stimulus	5/187	46/28814	1.2054e-05	0.000209462	0.000123123	Pid1/Prkcd/Ptpre/Ptprj/Socs3	5
GO:0032602	chemokine production	7/187	118/28814	1.24513e-05	0.000215284	0.000126545	Egr1/Il1a/Klf4/Lrp1/Sirpa/Syk/Tnf	7
GO:0009306	protein secretion	12/187	399/28814	1.2758e-05	0.000219488	0.000129017	Adrb1/Cd2ap/Cd33/Frmd4a/Glul/Il1a/Lrp1/Slc12a2/Sox4/Tcf7l2/Tnf/Trpm2	12
GO:0035592	establishment of protein localization to extracellular region	12/187	400/28814	1.3079e-05	0.000223897	0.000131608	Adrb1/Cd2ap/Cd33/Frmd4a/Glul/Il1a/Lrp1/Slc12a2/Sox4/Tcf7l2/Tnf/Trpm2	12
GO:0050764	regulation of phagocytosis	7/187	119/28814	1.31577e-05	0.000224135	0.000131748	Ccl2/Lrp1/Mertk/Ptprj/Sirpa/Syk/Tnf	7
GO:0034599	cellular response to oxidative stress	10/187	274/28814	1.32322e-05	0.000224298	0.000131844	Hspb1/Hsph1/Itgam/Jun/Kdm6b/Prkcd/Rhob/Sirpa/Slc8a1/Trpm2	10
GO:0051898	negative regulation of protein kinase B signaling	5/187	47/28814	1.34184e-05	0.000226345	0.000133047	Bank1/Ddit3/Igf1r/Klf4/Ptprj	5
GO:2001026	regulation of endothelial cell chemotaxis	4/187	23/28814	1.38115e-05	0.000231846	0.00013628	Hspb1/P2rx4/Pdgfb/Thbs1	4
GO:0071347	cellular response to interleukin-1	6/187	80/28814	1.39097e-05	0.000232366	0.000136586	Ccl2/Ccl3/Egr1/Il1a/Serpine1/Sirpa	6
GO:0050678	regulation of epithelial cell proliferation	12/187	405/28814	1.47924e-05	0.000245924	0.000144556	Ccl2/Errfi1/Glul/Hes1/Jun/Mef2c/Pdgfb/Tcf7l2/Tgfbr1/Thbs1/Tnf/Zfp36l1	12
GO:0071692	protein localization to extracellular region	12/187	406/28814	1.51577e-05	0.000249597	0.000146715	Adrb1/Cd2ap/Cd33/Frmd4a/Glul/Il1a/Lrp1/Slc12a2/Sox4/Tcf7l2/Tnf/Trpm2	12
GO:2001233	regulation of apoptotic signaling pathway	12/187	406/28814	1.51577e-05	0.000249597	0.000146715	Atf3/Ddit3/Hspa1a/Hspa1b/Hspb1/Hsph1/Icam1/Prkcd/Serpine1/Tgfbr1/Thbs1/Tnf	12
GO:0045123	cellular extravasation	6/187	82/28814	1.60355e-05	0.000262799	0.000154475	Ccl2/Icam1/Il1a/Itgam/Sirpa/Tnf	6
GO:0009266	response to temperature stimulus	8/187	170/28814	1.61999e-05	0.000263001	0.000154594	Adrb1/Ccl2/Hsp90aa1/Hspa1a/Hspa1b/Hspb1/Il1a/Trpm2	8
GO:2001236	regulation of extrinsic apoptotic signaling pathway	8/187	170/28814	1.61999e-05	0.000263001	0.000154594	Atf3/Hspa1a/Hspa1b/Icam1/Serpine1/Tgfbr1/Thbs1/Tnf	8
GO:0006979	response to oxidative stress	12/187	409/28814	1.63013e-05	0.000263411	0.000154835	Hspb1/Hsph1/Itgam/Jun/Kdm6b/Prkcd/Ptgs1/Rbpms/Rhob/Sirpa/Slc8a1/Trpm2	12
GO:0034405	response to fluid shear stress	4/187	24/28814	1.64899e-05	0.000264258	0.000155332	Klf2/Klf4/Mef2c/P2rx4	4
GO:0045429	positive regulation of nitric oxide biosynthetic process	5/187	49/28814	1.65065e-05	0.000264258	0.000155332	Hsp90aa1/Icam1/Klf2/Klf4/Tnf	5
GO:0008625	extrinsic apoptotic signaling pathway via death domain receptors	6/187	83/28814	1.71925e-05	0.000272475	0.000160162	Atf3/Icam1/Serpine1/Sort1/Thbs1/Tnf	6
GO:0070373	negative regulation of ERK1 and ERK2 cascade	6/187	83/28814	1.71925e-05	0.000272475	0.000160162	Atf3/Dusp1/Dusp6/Errfi1/Klf4/Sirpa	6
GO:0072001	renal system development	11/187	345/28814	1.72562e-05	0.000272475	0.000160162	Cep290/Ctnnd1/Egr1/Hes1/Mef2c/Odc1/Pbx1/Pdgfb/Prdm1/Sox4/Tgfbr1	11
GO:0002685	regulation of leukocyte migration	9/187	227/28814	1.88001e-05	0.000295503	0.000173698	Ccl2/Dusp1/Icam1/Il1a/P2rx4/Ptprj/Serpine1/Swap70/Thbs1	9
GO:1904407	positive regulation of nitric oxide metabolic process	5/187	51/28814	2.01218e-05	0.00031367	0.000184377	Hsp90aa1/Icam1/Klf2/Klf4/Tnf	5
GO:0007163	establishment or maintenance of cell polarity	9/187	229/28814	2.01489e-05	0.00031367	0.000184377	Cep290/Dst/Frmd4a/Frmd4b/Hes1/Hsp90aa1/Igf1r/Myo9a/Rhob	9
GO:0050727	regulation of inflammatory response	11/187	351/28814	2.0228e-05	0.00031367	0.000184377	Ccl3/Ccr5/Cebpa/Hspd1/Lacc1/Mgll/Nlrp3/Serpine1/Socs3/Tnf/Tnfrsf1b	11
GO:0071900	regulation of protein serine/threonine kinase activity	11/187	352/28814	2.07641e-05	0.000320546	0.000188419	Dusp1/Fgd2/Fgd4/Pdgfb/Prkcd/Ptprj/Slc8a1/Syk/Thbs1/Tnf/Zeb2	11
GO:0019229	regulation of vasoconstriction	6/187	86/28814	2.10735e-05	0.000323876	0.000190376	Dock4/Icam1/Mgll/Pdgfb/Ptgs1/Tbxas1	6
GO:0001503	ossification	12/187	421/28814	2.16642e-05	0.000331482	0.000194847	Bmp2k/Cebpa/Egr2/Klf10/Mef2c/Pbx1/Slc8a1/Sort1/Tcf7l2/Tent5a/Tmem64/Tnf	12
GO:0090279	regulation of calcium ion import	5/187	52/28814	2.21459e-05	0.000337359	0.000198302	Adrb1/Ccl2/Hes1/Pdgfb/Serpine1	5
GO:1902893	regulation of miRNA transcription	6/187	87/28814	2.25135e-05	0.000340784	0.000200315	Egr1/Jun/Klf4/Pdgfb/Tgfbr1/Tnf	6
GO:0001890	placenta development	8/187	178/28814	2.25678e-05	0.000340784	0.000200315	Cebpa/Hes1/Pdgfb/Prdm1/Serpine1/Slc8a1/Socs3/Zfp36l1	8
GO:1990266	neutrophil migration	7/187	130/28814	2.33709e-05	0.000351377	0.000206541	Ccl2/Ccl3/Csf3r/Il1a/Itga9/Itgam/Syk	7
GO:0060402	calcium ion transport into cytosol	8/187	179/28814	2.34941e-05	0.0003517	0.000206731	Adrb1/Ccr5/Ddit3/Gimap3/P2rx4/P2ry6/Slc8a1/Trpm2	8
GO:0007160	cell-matrix adhesion	9/187	234/28814	2.38861e-05	0.000356026	0.000209274	Itga9/Itgam/Itgb5/Lrp1/Ptprj/Rin2/Serpine1/Sirpa/Thbs1	9
GO:0050766	positive regulation of phagocytosis	6/187	88/28814	2.40316e-05	0.000356658	0.000209645	Ccl2/Lrp1/Mertk/Ptprj/Sirpa/Tnf	6
GO:0045907	positive regulation of vasoconstriction	5/187	53/28814	2.43248e-05	0.000357937	0.000210397	Icam1/Mgll/Pdgfb/Ptgs1/Tbxas1	5
GO:2000351	regulation of endothelial cell apoptotic process	5/187	53/28814	2.43248e-05	0.000357937	0.000210397	Ccl2/Icam1/Serpine1/Thbs1/Tnf	5
GO:0043434	response to peptide hormone	11/187	359/28814	2.48736e-05	0.000364462	0.000214233	Egr1/Egr2/Igf1r/Pid1/Prkcd/Ptpre/Ptprj/Sgk1/Socs3/Sort1/Zfp36l1	11
GO:0061614	miRNA transcription	6/187	89/28814	2.56311e-05	0.000373975	0.000219825	Egr1/Jun/Klf4/Pdgfb/Tgfbr1/Tnf	6
GO:0021545	cranial nerve development	5/187	54/28814	2.66666e-05	0.000385829	0.000226793	Egr2/Hes1/Mafb/Nav2/Slc1a3	5
GO:0031103	axon regeneration	5/187	54/28814	2.66666e-05	0.000385829	0.000226793	Igf1r/Jun/Klf4/Lrp1/Ptprs	5
GO:0061041	regulation of wound healing	7/187	133/28814	2.70759e-05	0.000390119	0.000229314	Ccl2/Pdgfb/Prkcd/Serpine1/Slc12a2/Thbs1/Tnf	7
GO:0045834	positive regulation of lipid metabolic process	8/187	185/28814	2.97478e-05	0.000426837	0.000250897	Igf1r/Il1a/Lpgat1/Mlxipl/Pdgfb/Prkcd/Tcf7l2/Tnf	8
GO:0031349	positive regulation of defense response	10/187	302/28814	3.04259e-05	0.000434764	0.000255557	Ccl3/Ccr5/Cebpa/Gimap3/Hsp90aa1/Hspd1/Mef2c/Serpine1/Syk/Tnf	10
GO:0007179	transforming growth factor beta receptor signaling pathway	8/187	186/28814	3.09144e-05	0.000439926	0.000258591	Ccl2/Furin/Itgb5/Jun/Lrp1/Tgfbr1/Thbs1/Zeb2	8
GO:0042113	B cell activation	12/187	437/28814	3.11688e-05	0.000440573	0.000258971	Bank1/Blnk/Hspd1/Irf2bp2/Mef2c/Pou2f2/Prdm1/Prkcd/Ptprj/Swap70/Syk/Zfp36l1	12
GO:0061043	regulation of vascular wound healing	3/187	10/28814	3.12147e-05	0.000440573	0.000258971	Serpine1/Slc12a2/Tnf	3
GO:0043507	positive regulation of JUN kinase activity	5/187	56/28814	3.1873e-05	0.000444422	0.000261234	Fgd2/Fgd4/Syk/Tnf/Zeb2	5
GO:0043536	positive regulation of blood vessel endothelial cell migration	5/187	56/28814	3.1873e-05	0.000444422	0.000261234	Hspb1/P2rx4/Pdgfb/Plk2/Thbs1	5
GO:0072577	endothelial cell apoptotic process	5/187	56/28814	3.1873e-05	0.000444422	0.000261234	Ccl2/Icam1/Serpine1/Thbs1/Tnf	5
GO:0071222	cellular response to lipopolysaccharide	10/187	304/28814	3.21744e-05	0.000446824	0.000262646	Ccl2/Il1a/Mef2c/Mrc1/Nlrp3/Prdm1/Serpine1/Sirpa/Tnf/Tnfrsf1b	10
GO:0070301	cellular response to hydrogen peroxide	6/187	93/28814	3.29075e-05	0.000455176	0.000267555	Hsph1/Kdm6b/Prkcd/Rhob/Sirpa/Trpm2	6
GO:0031589	cell-substrate adhesion	11/187	373/28814	3.52422e-05	0.000485529	0.000285396	Itga9/Itgam/Itgb5/Lrp1/Mertk/Pdgfb/Ptprj/Rin2/Serpine1/Sirpa/Thbs1	11
GO:0090280	positive regulation of calcium ion import	4/187	29/28814	3.59346e-05	0.000493103	0.000289848	Adrb1/Ccl2/Pdgfb/Serpine1	4
GO:0000302	response to reactive oxygen species	8/187	191/28814	3.73381e-05	0.000510337	0.000299979	Hsph1/Jun/Kdm6b/Prkcd/Rhob/Sirpa/Slc8a1/Trpm2	8
GO:0050731	positive regulation of peptidyl-tyrosine phosphorylation	8/187	192/28814	3.87481e-05	0.000526431	0.000309439	Bank1/Ctnnd1/Hes1/Hsph1/Icam1/Pdgfb/Ptprj/Syk	8
GO:0006470	protein dephosphorylation	9/187	249/28814	3.88201e-05	0.000526431	0.000309439	Cd33/Dusp1/Dusp6/Prkcd/Ptpre/Ptprj/Ptprs/Swap70/Tnf	9
GO:0007162	negative regulation of cell adhesion	10/187	313/28814	4.11485e-05	0.000552179	0.000324574	Dusp1/Gimap3/Hspb1/Klf4/Lrp1/Plxnb2/Prkcd/Serpine1/Swap70/Thbs1	10
GO:1901653	cellular response to peptide	10/187	313/28814	4.11485e-05	0.000552179	0.000324574	Icam1/Igf1r/Lrp1/Pid1/Prkcd/Ptpre/Ptprj/Sgk1/Socs3/Zfp36l1	10
GO:0048675	axon extension	7/187	142/28814	4.11979e-05	0.000552179	0.000324574	Ccr5/Hsp90aa1/Ifrd1/Lrp1/Mgll/Ptprs/Sema4b	7
GO:0070555	response to interleukin-1	6/187	97/28814	4.17566e-05	0.000557507	0.000327706	Ccl2/Ccl3/Egr1/Il1a/Serpine1/Sirpa	6
GO:0071219	cellular response to molecule of bacterial origin	10/187	314/28814	4.22662e-05	0.000559502	0.000328878	Ccl2/Il1a/Mef2c/Mrc1/Nlrp3/Prdm1/Serpine1/Sirpa/Tnf/Tnfrsf1b	10
GO:0045588	positive regulation of gamma-delta T cell differentiation	3/187	11/28814	4.2715e-05	0.000559502	0.000328878	Gimap3/Sox4/Syk	3
GO:0046645	positive regulation of gamma-delta T cell activation	3/187	11/28814	4.2715e-05	0.000559502	0.000328878	Gimap3/Sox4/Syk	3
GO:0071415	cellular response to purine-containing compound	3/187	11/28814	4.2715e-05	0.000559502	0.000328878	P2ry6/Slc8a1/Trpm2	3
GO:0090084	negative regulation of inclusion body assembly	3/187	11/28814	4.2715e-05	0.000559502	0.000328878	Dnajb1/Hspa1a/Hspa1b	3
GO:0002548	monocyte chemotaxis	5/187	60/28814	4.46256e-05	0.000580133	0.000341006	Ccl2/Ccl3/Dusp1/Pdgfb/Serpine1	5
GO:0055078	sodium ion homeostasis	5/187	60/28814	4.46256e-05	0.000580133	0.000341006	Il1a/Sgk1/Slc12a2/Slc1a3/Slc8a1	5
GO:0019722	calcium-mediated signaling	8/187	196/28814	4.4841e-05	0.00058075	0.000341368	Ccr5/Ccrl2/P2rx4/Ptprj/Slc8a1/Syk/Tnf/Trpm2	8
GO:0051928	positive regulation of calcium ion transport	7/187	145/28814	4.70675e-05	0.000601327	0.000353463	Adrb1/Ccl2/Gimap3/P2rx4/P2ry6/Pdgfb/Serpine1	7
GO:0035767	endothelial cell chemotaxis	4/187	31/28814	4.71254e-05	0.000601327	0.000353463	Hspb1/P2rx4/Pdgfb/Thbs1	4
GO:1904752	regulation of vascular associated smooth muscle cell migration	4/187	31/28814	4.71254e-05	0.000601327	0.000353463	Dock4/Lrp1/Mef2c/Pdgfb	4
GO:1905523	positive regulation of macrophage migration	4/187	31/28814	4.71254e-05	0.000601327	0.000353463	Ccl2/P2rx4/Ptprj/Thbs1	4
GO:0006909	phagocytosis	11/187	386/28814	4.80154e-05	0.000607339	0.000356997	Ccl2/Itgam/Lrp1/Mertk/Ncf2/P2ry6/Ptprj/Sirpa/Syk/Thbs1/Tnf	11
GO:0032496	response to lipopolysaccharide	11/187	386/28814	4.80154e-05	0.000607339	0.000356997	Ccl2/Il1a/Mef2c/Mrc1/Ncf2/Nlrp3/Prdm1/Serpine1/Sirpa/Tnf/Tnfrsf1b	11
GO:0090257	regulation of muscle system process	9/187	256/28814	4.81235e-05	0.000607339	0.000356997	Adrb1/Dock4/Errfi1/Klf4/Mef2c/P2rx4/Ptgs1/Slc8a1/Tnfrsf1b	9
GO:0031098	stress-activated protein kinase signaling cascade	9/187	258/28814	5.11038e-05	0.000642607	0.000377728	Dusp1/Errfi1/Fgd4/Hsph1/Igf1r/Il1a/Sirpa/Tnf/Zfp36l1	9
GO:0031331	positive regulation of cellular catabolic process	12/187	461/28814	5.21696e-05	0.000653184	0.000383945	Ddit3/Hsp90aa1/Hspa1a/Hspa1b/Lrp1/Mlxipl/Nanos1/Plk2/Prkcd/Tnf/Tnfrsf1b/Zfp36l1	12
GO:0031102	neuron projection regeneration	5/187	62/28814	5.23227e-05	0.000653184	0.000383945	Igf1r/Jun/Klf4/Lrp1/Ptprs	5
GO:0045619	regulation of lymphocyte differentiation	8/187	201/28814	5.35618e-05	0.000659423	0.000387613	Gimap3/Hsp90aa1/Hspb1/Nlrp3/Prdm1/Sox4/Syk/Zfp36l1	8
GO:0060401	cytosolic calcium ion transport	8/187	201/28814	5.35618e-05	0.000659423	0.000387613	Adrb1/Ccr5/Ddit3/Gimap3/P2rx4/P2ry6/Slc8a1/Trpm2	8
GO:0048668	collateral sprouting	4/187	32/28814	5.35853e-05	0.000659423	0.000387613	Ifrd1/Lrp1/Ptprs/Zeb2	4
GO:0051085	chaperone cofactor-dependent protein refolding	4/187	32/28814	5.35853e-05	0.000659423	0.000387613	Dnajb1/Hspa1a/Hspa1b/Hsph1	4
GO:0043502	regulation of muscle adaptation	6/187	102/28814	5.53969e-05	0.0006793	0.000399296	Adrb1/Errfi1/Klf4/Mef2c/P2rx4/Tnfrsf1b	6
GO:0045598	regulation of fat cell differentiation	7/187	149/28814	5.59435e-05	0.000683578	0.000401811	Cebpa/Ddit3/Hes1/Sort1/Tcf7l2/Tmem64/Zfp36l1	7
GO:0032535	regulation of cellular component size	11/187	393/28814	5.64131e-05	0.000685974	0.000403219	Ccr5/Icam1/Ifrd1/Lima1/Lrp1/Mgll/Prkcd/Ptprs/Sema4b/Slc12a2/Swap70	11
GO:1905517	macrophage migration	5/187	63/28814	5.65363e-05	0.000685974	0.000403219	Ccl2/Ccl3/P2rx4/Ptprj/Thbs1	5
GO:0030593	neutrophil chemotaxis	6/187	103/28814	5.85094e-05	0.000704967	0.000414384	Ccl2/Ccl3/Csf3r/Itga9/Itgam/Syk	6
GO:0032479	regulation of type I interferon production	6/187	103/28814	5.85094e-05	0.000704967	0.000414384	Hsp90aa1/Hspd1/Ptprs/Rel/Sirpa/Syk	6
GO:0014911	positive regulation of smooth muscle cell migration	5/187	64/28814	6.1007e-05	0.000727456	0.000427603	Dock4/Egr1/Lrp1/P2ry6/Pdgfb	5
GO:0061077	chaperone-mediated protein folding	5/187	64/28814	6.1007e-05	0.000727456	0.000427603	Dnajb1/Hspa1a/Hspa1b/Hspb1/Hsph1	5
GO:1904705	regulation of vascular associated smooth muscle cell proliferation	5/187	64/28814	6.1007e-05	0.000727456	0.000427603	Jun/Mef2c/P2ry6/Pdgfb/Tnf	5
GO:0043270	positive regulation of ion transport	10/187	329/28814	6.24183e-05	0.000741727	0.000435991	Adrb1/Ccl2/Gimap3/Il1a/P2rx4/P2ry6/Pdgfb/Serpine1/Sgk1/Slc12a2	10
GO:0045926	negative regulation of growth	9/187	265/28814	6.27928e-05	0.000743622	0.000437105	Adrb1/Ccr5/Hspa1a/Hspa1b/Ifrd1/Ptprj/Ptprs/Sema4b/Tcf7l2	9
GO:1903522	regulation of blood circulation	9/187	266/28814	6.46333e-05	0.000762806	0.000448381	Adrb1/Dock4/Icam1/Mgll/P2rx4/Pdgfb/Ptgs1/Slc8a1/Tbxas1	9
GO:2001237	negative regulation of extrinsic apoptotic signaling pathway	6/187	105/28814	6.51535e-05	0.000764104	0.000449144	Hspa1a/Hspa1b/Icam1/Serpine1/Tgfbr1/Tnf	6
GO:0032615	interleukin-12 production	5/187	65/28814	6.57456e-05	0.000764104	0.000449144	Hspd1/Prkcd/Rel/Syk/Thbs1	5
GO:0032835	glomerulus development	5/187	65/28814	6.57456e-05	0.000764104	0.000449144	Ctnnd1/Egr1/Hes1/Mef2c/Pdgfb	5
GO:0045661	regulation of myoblast differentiation	5/187	65/28814	6.57456e-05	0.000764104	0.000449144	Ddit3/Mef2c/Tnf/Zfhx3/Zfp36l1	5
GO:0071902	positive regulation of protein serine/threonine kinase activity	8/187	207/28814	6.58481e-05	0.000764104	0.000449144	Fgd2/Fgd4/Pdgfb/Prkcd/Syk/Thbs1/Tnf/Zeb2	8
GO:0032869	cellular response to insulin stimulus	8/187	208/28814	6.81072e-05	0.000785916	0.000461966	Igf1r/Pid1/Prkcd/Ptpre/Ptprj/Sgk1/Socs3/Zfp36l1	8
GO:0035335	peptidyl-tyrosine dephosphorylation	4/187	34/28814	6.84097e-05	0.000785916	0.000461966	Dusp1/Dusp6/Ptprj/Ptprs	4
GO:0045672	positive regulation of osteoclast differentiation	4/187	34/28814	6.84097e-05	0.000785916	0.000461966	Ccl3/Klf10/Tmem64/Tnf	4
GO:0048732	gland development	12/187	476/28814	7.07599e-05	0.00080755	0.000474682	Cebpa/Ctnnd1/Hes1/Igf1r/Jun/Mafb/Pbx1/Pdgfb/Slc12a2/Tcf7l2/Tgfbr1/Tnf	12
GO:0050673	epithelial cell proliferation	12/187	476/28814	7.07599e-05	0.00080755	0.000474682	Ccl2/Errfi1/Glul/Hes1/Jun/Mef2c/Pdgfb/Tcf7l2/Tgfbr1/Thbs1/Tnf/Zfp36l1	12
GO:0032606	type I interferon production	6/187	107/28814	7.23865e-05	0.000823396	0.000483997	Hsp90aa1/Hspd1/Ptprs/Rel/Sirpa/Syk	6
GO:0031099	regeneration	7/187	156/28814	7.47537e-05	0.000847535	0.000498186	Ifrd1/Igf1r/Jun/Klf4/Lrp1/Ptprs/Serpine1	7
GO:0150076	neuroinflammatory response	5/187	67/28814	7.60702e-05	0.000859642	0.000505303	Itgam/Jun/Lrp1/Tnf/Tnfrsf1b	5
GO:0043537	negative regulation of blood vessel endothelial cell migration	4/187	35/28814	7.68465e-05	0.000862266	0.000506845	Klf4/Mef2c/Thbs1/Tnf	4
GO:0090162	establishment of epithelial cell polarity	4/187	35/28814	7.68465e-05	0.000862266	0.000506845	Frmd4a/Frmd4b/Hes1/Myo9a	4
GO:0002237	response to molecule of bacterial origin	11/187	407/28814	7.70504e-05	0.000862266	0.000506845	Ccl2/Il1a/Mef2c/Mrc1/Ncf2/Nlrp3/Prdm1/Serpine1/Sirpa/Tnf/Tnfrsf1b	11
GO:0008360	regulation of cell shape	7/187	157/28814	7.78185e-05	0.000865742	0.000508888	Ccl2/Ccl3/Epb41/Fgd4/Icam1/Plxnb2/Rhob	7
GO:0008202	steroid metabolic process	10/187	338/28814	7.80545e-05	0.000865742	0.000508888	Cebpa/Egr1/Fech/Igf1r/Il1a/Lima1/Lrp1/Npc1/Pbx1/Tnf	10
GO:2000112	regulation of cellular macromolecule biosynthetic process	12/187	481/28814	7.8112e-05	0.000865742	0.000508888	Bank1/Enc1/Fech/Klf4/Nanos1/Plxnb2/Slc25a37/Sox4/Tcf7l2/Thbs1/Tnf/Zfp36l1	12
GO:0032755	positive regulation of interleukin-6 production	6/187	109/28814	8.02458e-05	0.00088655	0.000521119	Ccr5/Hspd1/Il1a/Pou2f2/Syk/Tnf	6
GO:0031345	negative regulation of cell projection organization	8/187	215/28814	8.57952e-05	0.000941271	0.000553285	Ccr5/Dleu2/Hes1/Ifrd1/Lrp1/Prkcd/Ptprs/Sema4b	8
GO:0048679	regulation of axon regeneration	4/187	36/28814	8.60156e-05	0.000941271	0.000553285	Igf1r/Klf4/Lrp1/Ptprs	4
GO:0097242	amyloid-beta clearance	4/187	36/28814	8.60156e-05	0.000941271	0.000553285	Igf1r/Itgam/Lrp1/Tnf	4
GO:0048588	developmental cell growth	9/187	277/28814	8.80665e-05	0.000960675	0.00056469	Adrb1/Ccr5/Hsp90aa1/Ifrd1/Lrp1/Mgll/Ptprs/Sema4b/Zeb2	9
GO:0030004	cellular monovalent inorganic cation homeostasis	6/187	111/28814	8.87705e-05	0.000965309	0.000567414	Il1a/Lacc1/Sgk1/Slc12a2/Slc1a3/Slc8a1	6
GO:0071322	cellular response to carbohydrate stimulus	7/187	161/28814	9.11211e-05	0.000987764	0.000580613	Icam1/Igf1r/Lrp1/Mlxipl/Sox4/Tcf7l2/Zfp36l1	7
GO:0001660	fever generation	3/187	14/28814	9.28878e-05	0.000997535	0.000586356	Ccr5/Il1a/Tnf	3
GO:0045586	regulation of gamma-delta T cell differentiation	3/187	14/28814	9.28878e-05	0.000997535	0.000586356	Gimap3/Sox4/Syk	3
GO:0046643	regulation of gamma-delta T cell activation	3/187	14/28814	9.28878e-05	0.000997535	0.000586356	Gimap3/Sox4/Syk	3
GO:0001937	negative regulation of endothelial cell proliferation	5/187	70/28814	9.38457e-05	0.0010016	0.000588746	Ccl2/Mef2c/Tgfbr1/Thbs1/Tnf	5
GO:0035904	aorta development	5/187	70/28814	9.38457e-05	0.0010016	0.000588746	Egr2/Hes1/Lrp1/Prdm1/Sox4	5
GO:0010977	negative regulation of neuron projection development	7/187	162/28814	9.47207e-05	0.00100783	0.000592407	Ccr5/Dleu2/Hes1/Ifrd1/Lrp1/Ptprs/Sema4b	7
GO:0051084	'de novo' post-translational protein folding	4/187	37/28814	9.59546e-05	0.00101471	0.000596453	Dnajb1/Hspa1a/Hspa1b/Hsph1	4
GO:1904707	positive regulation of vascular associated smooth muscle cell proliferation	4/187	37/28814	9.59546e-05	0.00101471	0.000596453	Jun/P2ry6/Pdgfb/Tnf	4
GO:0016311	dephosphorylation	10/187	347/28814	9.69003e-05	0.00102159	0.000600495	Cd33/Dusp1/Dusp6/Mef2c/Prkcd/Ptpre/Ptprj/Ptprs/Swap70/Tnf	10
GO:0030516	regulation of axon extension	6/187	113/28814	9.80008e-05	0.00102891	0.000604801	Ccr5/Ifrd1/Lrp1/Mgll/Ptprs/Sema4b	6
GO:0060560	developmental growth involved in morphogenesis	9/187	281/28814	9.81902e-05	0.00102891	0.000604801	Ccr5/Hsp90aa1/Ifrd1/Lrp1/Mgll/Ptprs/Sema4b/Slc12a2/Zeb2	9
GO:0060537	muscle tissue development	12/187	493/28814	9.8498e-05	0.00102902	0.000604865	Adrb1/Atf3/Egr1/Egr2/Hivep3/Ifrd1/Kdm6b/Mef2c/Slc8a1/Tcf7l2/Tgfbr1/Zfand5	12
GO:0006458	'de novo' protein folding	4/187	38/28814	0.000106702	0.00111137	0.000653269	Dnajb1/Hspa1a/Hspa1b/Hsph1	4
GO:1903317	regulation of protein maturation	5/187	72/28814	0.000107359	0.00111486	0.000655322	Ctnnd1/Furin/Serpine1/Sox4/Thbs1	5
GO:0150063	visual system development	11/187	424/28814	0.00011052	0.00114424	0.000672593	Cep290/Itgam/Jun/Klf4/Maf/Mertk/Pbx1/Pdgfb/Prdm1/Tgfbr1/Zeb2	11
GO:0001936	regulation of endothelial cell proliferation	7/187	167/28814	0.000114499	0.00117298	0.000689483	Ccl2/Jun/Mef2c/Pdgfb/Tgfbr1/Thbs1/Tnf	7
GO:0006457	protein folding	7/187	167/28814	0.000114499	0.00117298	0.000689483	Dnajb1/Hsp90aa1/Hspa1a/Hspa1b/Hspb1/Hspd1/Hsph1	7
GO:0045580	regulation of T cell differentiation	7/187	167/28814	0.000114499	0.00117298	0.000689483	Gimap3/Hsp90aa1/Hspb1/Nlrp3/Prdm1/Sox4/Syk	7
GO:0043506	regulation of JUN kinase activity	5/187	73/28814	0.000114652	0.00117298	0.000689483	Fgd2/Fgd4/Syk/Tnf/Zeb2	5
GO:0070570	regulation of neuron projection regeneration	4/187	39/28814	0.000118296	0.00120669	0.000709298	Igf1r/Klf4/Lrp1/Ptprs	4
GO:0048880	sensory system development	11/187	428/28814	0.000119988	0.00122035	0.000717327	Cep290/Itgam/Jun/Klf4/Maf/Mertk/Pbx1/Pdgfb/Prdm1/Tgfbr1/Zeb2	11
GO:0070374	positive regulation of ERK1 and ERK2 cascade	8/187	227/28814	0.000124923	0.00126681	0.000744638	Ccl2/Ccl3/Icam1/Il1a/Jun/Lrp1/P2ry6/Pdgfb	8
GO:0007264	small GTPase mediated signal transduction	11/187	431/28814	0.000127535	0.0012819	0.00075351	Adrb1/Arhgap17/Ccdc88a/Cd2ap/Dock4/Jun/Plk2/Rasa4/Rasgef1b/Rgl1/Rhob	11
GO:0042593	glucose homeostasis	9/187	291/28814	0.00012785	0.0012819	0.00075351	Cebpa/Hk2/Icam1/Igf1r/Lrp1/Mlxipl/Ptprj/Sox4/Tcf7l2	9
GO:0001678	cellular glucose homeostasis	7/187	170/28814	0.000127894	0.0012819	0.00075351	Hk2/Icam1/Igf1r/Lrp1/Mlxipl/Sox4/Tcf7l2	7
GO:0043433	negative regulation of DNA-binding transcription factor activity	7/187	170/28814	0.000127894	0.0012819	0.00075351	Ddit3/Hes1/Igf1r/Klf4/Nlrp3/Pbx1/Tcf7l2	7
GO:0010611	regulation of cardiac muscle hypertrophy	5/187	75/28814	0.000130371	0.00130296	0.000765888	Adrb1/Errfi1/Mef2c/P2rx4/Tnfrsf1b	5
GO:1903670	regulation of sprouting angiogenesis	4/187	40/28814	0.000130776	0.00130324	0.000766053	Glul/Klf2/Klf4/Thbs1	4
GO:0033500	carbohydrate homeostasis	9/187	292/28814	0.000131189	0.0013036	0.000766264	Cebpa/Hk2/Icam1/Igf1r/Lrp1/Mlxipl/Ptprj/Sox4/Tcf7l2	9
GO:0007596	blood coagulation	7/187	172/28814	0.00013751	0.00136249	0.000800881	Mertk/Pdgfb/Prkcd/Ptprj/Serpine1/Syk/Thbs1	7
GO:0046847	filopodium assembly	5/187	76/28814	0.000138824	0.00136768	0.000803929	Fgd2/Fgd4/Prkcd/Tgfbr1/Trpm2	5
GO:1903036	positive regulation of response to wounding	5/187	76/28814	0.000138824	0.00136768	0.000803929	Ccl2/Igf1r/Lrp1/Serpine1/Thbs1	5
GO:0031650	regulation of heat generation	3/187	16/28814	0.000141543	0.00137589	0.000808758	Arrdc3/Ccr5/Tnf	3
GO:0032688	negative regulation of interferon-beta production	3/187	16/28814	0.000141543	0.00137589	0.000808758	Ptprs/Rel/Sirpa	3
GO:0042541	hemoglobin biosynthetic process	3/187	16/28814	0.000141543	0.00137589	0.000808758	Fech/Klf4/Slc25a37	3
GO:0061042	vascular wound healing	3/187	16/28814	0.000141543	0.00137589	0.000808758	Serpine1/Slc12a2/Tnf	3
GO:0046394	carboxylic acid biosynthetic process	9/187	295/28814	0.000141648	0.00137589	0.000808758	Glul/Hpgds/Lpgat1/Mgll/Mlxipl/Ptgs1/Slc1a3/Syk/Tbxas1	9
GO:0090100	positive regulation of transmembrane receptor protein serine/threonine kinase signaling pathway	6/187	121/28814	0.000142834	0.00138353	0.000813247	Furin/Hes1/Rbpms/Tgfbr1/Thbs1/Zeb2	6
GO:0016053	organic acid biosynthetic process	9/187	296/28814	0.000145285	0.00140334	0.000824891	Glul/Hpgds/Lpgat1/Mgll/Mlxipl/Ptgs1/Slc1a3/Syk/Tbxas1	9
GO:0001776	leukocyte homeostasis	6/187	122/28814	0.000149421	0.0014313	0.000841326	Ccl2/Gimap3/Itgam/Mef2c/Mertk/Slc40a1	6
GO:0021782	glial cell development	6/187	122/28814	0.000149421	0.0014313	0.000841326	B4galt6/Itgam/Lrp1/Pdgfb/Sox4/Tcf7l2	6
GO:0045621	positive regulation of lymphocyte differentiation	6/187	122/28814	0.000149421	0.0014313	0.000841326	Gimap3/Hsp90aa1/Nlrp3/Prdm1/Sox4/Syk	6
GO:0007599	hemostasis	7/187	175/28814	0.000153027	0.00145776	0.000856881	Mertk/Pdgfb/Prkcd/Ptprj/Serpine1/Syk/Thbs1	7
GO:0050817	coagulation	7/187	175/28814	0.000153027	0.00145776	0.000856881	Mertk/Pdgfb/Prkcd/Ptprj/Serpine1/Syk/Thbs1	7
GO:0034329	cell junction assembly	11/187	441/28814	0.000155687	0.00147321	0.00086596	Ctnnd1/Dst/Lrp1/Mef2c/Myo9a/Pdgfb/Pkp4/Plxnb2/Ptprj/Ptprs/Tnf	11
GO:0032368	regulation of lipid transport	6/187	123/28814	0.000156247	0.00147321	0.00086596	Furin/Il1a/Lrp1/Prkcd/Syk/Thbs1	6
GO:0042542	response to hydrogen peroxide	6/187	123/28814	0.000156247	0.00147321	0.00086596	Hsph1/Kdm6b/Prkcd/Rhob/Sirpa/Trpm2	6
GO:0070661	leukocyte proliferation	10/187	368/28814	0.000156353	0.00147321	0.00086596	Csf2ra/Hes1/Hspd1/Il1a/Itgam/Mef2c/Prdm1/Prkcd/Syk/Tnfrsf1b	10
GO:0014743	regulation of muscle hypertrophy	5/187	78/28814	0.000156983	0.00147513	0.00086709	Adrb1/Errfi1/Mef2c/P2rx4/Tnfrsf1b	5
GO:0031214	biomineral tissue development	7/187	176/28814	0.000158504	0.00148538	0.000873116	Bmp2k/Klf10/Mef2c/Slc20a1/Slc8a1/Tcf7l2/Tent5a	7
GO:0032963	collagen metabolic process	6/187	124/28814	0.000163317	0.00152635	0.000897197	Ccl2/Errfi1/Mrc2/Pdgfb/Prkcd/Serpine1	6
GO:0046626	regulation of insulin receptor signaling pathway	5/187	79/28814	0.000166716	0.00154974	0.000910948	Pid1/Prkcd/Ptpre/Ptprj/Socs3	5
GO:0071277	cellular response to calcium ion	5/187	79/28814	0.000166716	0.00154974	0.000910948	Fosb/Jun/Mef2c/Rasa4/Trpm2	5
GO:0030902	hindbrain development	7/187	178/28814	0.000169933	0.00157541	0.000926036	Egr2/Hes1/Igf1r/Mafb/Nanos1/Nav2/Ptprs	7
GO:0071498	cellular response to fluid shear stress	3/187	17/28814	0.000171054	0.00157735	0.000927172	Klf2/Klf4/Mef2c	3
GO:2001028	positive regulation of endothelial cell chemotaxis	3/187	17/28814	0.000171054	0.00157735	0.000927172	Hspb1/P2rx4/Pdgfb	3
GO:1900076	regulation of cellular response to insulin stimulus	5/187	80/28814	0.000176903	0.00162695	0.000956328	Pid1/Prkcd/Ptpre/Ptprj/Socs3	5
GO:0002688	regulation of leukocyte chemotaxis	6/187	126/28814	0.000178215	0.001632	0.000959299	Ccl2/Dusp1/Ptprj/Serpine1/Swap70/Thbs1	6
GO:0002683	negative regulation of immune system process	11/187	448/28814	0.000178397	0.001632	0.000959299	Bank1/Ccl2/Dusp1/Gimap3/Hspb1/Mafb/Mertk/Prdm1/Ptprj/Thbs1/Tnf	11
GO:0010876	lipid localization	11/187	449/28814	0.00018186	0.00165929	0.000975341	Abcc3/Furin/Il1a/Lima1/Lrp1/Npc1/Prkcd/Slco2b1/Syk/Thbs1/Tnf	11
GO:0098657	import into cell	8/187	240/28814	0.000182873	0.00166414	0.000978192	Adrb1/Il10ra/Prkcd/Slc12a2/Slc1a3/Slc8a1/Thbs1/Trpm2	8
GO:0008286	insulin receptor signaling pathway	6/187	127/28814	0.000186055	0.00168866	0.000992603	Igf1r/Pid1/Prkcd/Ptpre/Ptprj/Socs3	6
GO:0045670	regulation of osteoclast differentiation	5/187	81/28814	0.000187559	0.00169341	0.000995398	Ccl3/Klf10/Mafb/Tmem64/Tnf	5
GO:0048844	artery morphogenesis	5/187	81/28814	0.000187559	0.00169341	0.000995398	Hes1/Lrp1/Prdm1/Sox4/Tgfbr1	5
GO:0045664	regulation of neuron differentiation	8/187	241/28814	0.000188118	0.00169404	0.000995769	Ccr5/Dleu2/Hes1/Hspa1a/Hspa1b/Mef2c/Pbx1/Zfhx3	8
GO:0030282	bone mineralization	6/187	128/28814	0.000194166	0.00173495	0.00101981	Bmp2k/Klf10/Mef2c/Slc8a1/Tcf7l2/Tent5a	6
GO:0048640	negative regulation of developmental growth	6/187	128/28814	0.000194166	0.00173495	0.00101981	Adrb1/Ccr5/Ifrd1/Ptprs/Sema4b/Tcf7l2	6
GO:0061387	regulation of extent of cell growth	6/187	128/28814	0.000194166	0.00173495	0.00101981	Ccr5/Ifrd1/Lrp1/Mgll/Ptprs/Sema4b	6
GO:0034248	regulation of cellular amide metabolic process	11/187	453/28814	0.000196289	0.0017494	0.00102831	Bank1/Enc1/Fech/Nanos1/Plxnb2/Prkcd/Rtn1/Sox4/Thbs1/Tnf/Zfp36l1	11
GO:0046777	protein autophosphorylation	8/187	243/28814	0.000198981	0.00176803	0.00103926	Ctnnd1/Errfi1/Igf1r/Jun/Pdgfb/Prkcd/Syk/Tgfbr1	8
GO:0002699	positive regulation of immune effector process	9/187	309/28814	0.00020013	0.00176803	0.00103926	Ccl2/Gimap3/Hspd1/Itgam/Lacc1/Nlrp3/Ptprj/Syk/Tnf	9
GO:0019932	second-messenger-mediated signaling	9/187	309/28814	0.00020013	0.00176803	0.00103926	Ccr5/Ccrl2/P2rx4/Ptprj/Slc8a1/Syk/Thbs1/Tnf/Trpm2	9
GO:0001935	endothelial cell proliferation	7/187	183/28814	0.000201447	0.00176803	0.00103926	Ccl2/Jun/Mef2c/Pdgfb/Tgfbr1/Thbs1/Tnf	7
GO:0045766	positive regulation of angiogenesis	7/187	183/28814	0.000201447	0.00176803	0.00103926	Hk2/Hspb1/Il1a/Klf4/Rhob/Serpine1/Thbs1	7
GO:1904018	positive regulation of vasculature development	7/187	183/28814	0.000201447	0.00176803	0.00103926	Hk2/Hspb1/Il1a/Klf4/Rhob/Serpine1/Thbs1	7
GO:0043500	muscle adaptation	6/187	129/28814	0.000202553	0.00177323	0.00104232	Adrb1/Errfi1/Klf4/Mef2c/P2rx4/Tnfrsf1b	6
GO:0042492	gamma-delta T cell differentiation	3/187	18/28814	0.000204286	0.00177939	0.00104594	Gimap3/Sox4/Syk	3
GO:0070431	nucleotide-binding oligomerization domain containing 2 signaling pathway	3/187	18/28814	0.000204286	0.00177939	0.00104594	Hspa1a/Hspa1b/Lacc1	3
GO:0042554	superoxide anion generation	4/187	45/28814	0.000207883	0.00180165	0.00105902	Itgam/Ncf2/Prkcd/Syk	4
GO:1905521	regulation of macrophage migration	4/187	45/28814	0.000207883	0.00180165	0.00105902	Ccl2/P2rx4/Ptprj/Thbs1	4
GO:0019216	regulation of lipid metabolic process	10/187	382/28814	0.000211095	0.00182491	0.00107269	Egr1/Gimap3/Igf1r/Il1a/Lpgat1/Mlxipl/Pdgfb/Prkcd/Tcf7l2/Tnf	10
GO:0050770	regulation of axonogenesis	7/187	185/28814	0.000215303	0.00185068	0.00108784	Ccr5/Ifrd1/Lrp1/Plxnb2/Ptprs/Sema4b/Zeb2	7
GO:0110148	biomineralization	7/187	185/28814	0.000215303	0.00185068	0.00108784	Bmp2k/Klf10/Mef2c/Slc20a1/Slc8a1/Tcf7l2/Tent5a	7
GO:0007015	actin filament organization	11/187	458/28814	0.000215681	0.00185068	0.00108784	Arhgap17/Ccdc88a/Cd2ap/Icam1/Itgb5/Lima1/Prkcd/Rhob/Sirpa/Swap70/Tgfbr1	11
GO:2001234	negative regulation of apoptotic signaling pathway	8/187	246/28814	0.000216237	0.00185086	0.00108794	Hspa1a/Hspa1b/Hspb1/Hsph1/Icam1/Serpine1/Tgfbr1/Tnf	8
GO:0051592	response to calcium ion	6/187	131/28814	0.000220183	0.00187998	0.00110506	Fosb/Jun/Mef2c/Rasa4/Thbs1/Trpm2	6
GO:0032722	positive regulation of chemokine production	5/187	84/28814	0.000222478	0.0018949	0.00111383	Egr1/Il1a/Lrp1/Syk/Tnf	5
GO:0003002	regionalization	10/187	385/28814	0.000224711	0.00190921	0.00112225	Bhlhe41/Ddit3/Egr2/Hes1/Itgam/Mafb/Mef2c/Pbx1/Tgfbr1/Zeb2	10
GO:0051403	stress-activated MAPK cascade	8/187	248/28814	0.000228409	0.00193587	0.00113792	Dusp1/Fgd4/Hsph1/Igf1r/Il1a/Sirpa/Tnf/Zfp36l1	8
GO:1902903	regulation of supramolecular fiber organization	10/187	388/28814	0.000239056	0.00202117	0.00118805	Ccdc88a/Hspa1a/Hspa1b/Icam1/Lima1/Mef2c/Prkcd/Sgk1/Swap70/Tgfbr1	10
GO:0021783	preganglionic parasympathetic fiber development	3/187	19/28814	0.000241432	0.00203132	0.00119402	Egr2/Hes1/Nav2	3
GO:0090083	regulation of inclusion body assembly	3/187	19/28814	0.000241432	0.00203132	0.00119402	Dnajb1/Hspa1a/Hspa1b	3
GO:0010543	regulation of platelet activation	4/187	47/28814	0.000246358	0.00206273	0.00121248	Pdgfb/Prkcd/Ptprj/Syk	4
GO:0043277	apoptotic cell clearance	4/187	47/28814	0.000246358	0.00206273	0.00121248	Ccl2/Lrp1/Mertk/Thbs1	4
GO:0006869	lipid transport	10/187	390/28814	0.000249041	0.00208015	0.00122273	Abcc3/Furin/Il1a/Lima1/Lrp1/Npc1/Prkcd/Slco2b1/Syk/Thbs1	10
GO:0098739	import across plasma membrane	7/187	191/28814	0.000261547	0.00217935	0.00128103	Adrb1/Prkcd/Slc12a2/Slc1a3/Slc8a1/Thbs1/Trpm2	7
GO:0030195	negative regulation of blood coagulation	4/187	48/28814	0.0002674	0.00220685	0.0012972	Pdgfb/Prkcd/Serpine1/Thbs1	4
GO:0030517	negative regulation of axon extension	4/187	48/28814	0.0002674	0.00220685	0.0012972	Ccr5/Ifrd1/Ptprs/Sema4b	4
GO:0032965	regulation of collagen biosynthetic process	4/187	48/28814	0.0002674	0.00220685	0.0012972	Ccl2/Errfi1/Pdgfb/Serpine1	4
GO:0048246	macrophage chemotaxis	4/187	48/28814	0.0002674	0.00220685	0.0012972	Ccl2/Ccl3/Ptprj/Thbs1	4
GO:0008277	regulation of G protein-coupled receptor signaling pathway	6/187	136/28814	0.000269575	0.0022195	0.00130463	Adrb1/Arrdc3/Grk3/Kctd12/Mgll/Rgs1	6
GO:0043588	skin development	9/187	322/28814	0.000271215	0.0022277	0.00130945	Arrdc3/Errfi1/Il1a/Klf4/Mafb/Ptgs1/Tcf7l2/Tnf/Zfp36l1	9
GO:0015850	organic hydroxy compound transport	8/187	255/28814	0.000275519	0.00225769	0.00132708	Abcc3/Furin/Lima1/Lrp1/Npc1/Ptgs1/Slco2b1/Syk	8
GO:0021675	nerve development	5/187	88/28814	0.000276481	0.00226021	0.00132857	Egr2/Hes1/Mafb/Nav2/Slc1a3	5
GO:0030278	regulation of ossification	6/187	137/28814	0.000280421	0.00227997	0.00134018	Bmp2k/Egr2/Mef2c/Pbx1/Slc8a1/Tent5a	6
GO:0045019	negative regulation of nitric oxide biosynthetic process	3/187	20/28814	0.000282684	0.00227997	0.00134018	Gimap3/Gla/Sirpa	3
GO:0070423	nucleotide-binding oligomerization domain containing signaling pathway	3/187	20/28814	0.000282684	0.00227997	0.00134018	Hspa1a/Hspa1b/Lacc1	3
GO:1904406	negative regulation of nitric oxide metabolic process	3/187	20/28814	0.000282684	0.00227997	0.00134018	Gimap3/Gla/Sirpa	3
GO:1904754	positive regulation of vascular associated smooth muscle cell migration	3/187	20/28814	0.000282684	0.00227997	0.00134018	Dock4/Lrp1/Pdgfb	3
GO:0090092	regulation of transmembrane receptor protein serine/threonine kinase signaling pathway	8/187	256/28814	0.000282854	0.00227997	0.00134018	Furin/Hes1/Lrp1/Rbpms/Tcf7l2/Tgfbr1/Thbs1/Zeb2	8
GO:0051098	regulation of binding	10/187	397/28814	0.000286785	0.00230629	0.00135565	Ddit3/Epb41/Hes1/Jun/Klf4/Lrp1/Pdgfb/Plk2/Tcf7l2/Tgfbr1	10
GO:0061900	glial cell activation	4/187	49/28814	0.000289702	0.00231656	0.00136169	Itgam/Jun/Lrp1/Tnf	4
GO:1900047	negative regulation of hemostasis	4/187	49/28814	0.000289702	0.00231656	0.00136169	Pdgfb/Prkcd/Serpine1/Thbs1	4
GO:0034620	cellular response to unfolded protein	5/187	89/28814	0.000291412	0.00231656	0.00136169	Atf3/Ddit3/Hspa1a/Hspa1b/Hspd1	5
GO:0035914	skeletal muscle cell differentiation	5/187	89/28814	0.000291412	0.00231656	0.00136169	Atf3/Egr1/Egr2/Hivep3/Mef2c	5
GO:0046323	glucose import	5/187	89/28814	0.000291412	0.00231656	0.00136169	Hk2/Pid1/Prkcd/Sort1/Tnf	5
GO:0050819	negative regulation of coagulation	4/187	50/28814	0.000313306	0.00248489	0.00146063	Pdgfb/Prkcd/Serpine1/Thbs1	4
GO:0035270	endocrine system development	6/187	140/28814	0.00031503	0.00249285	0.00146531	Hes1/Igf1r/Pbx1/Sox4/Tcf7l2/Tgfbr1	6
GO:0032024	positive regulation of insulin secretion	5/187	91/28814	0.000323102	0.00255088	0.00149942	Glul/Lrp1/Sox4/Tcf7l2/Trpm2	5
GO:0035872	nucleotide-binding domain, leucine rich repeat containing receptor signaling pathway	3/187	21/28814	0.000328226	0.00257956	0.00151628	Hspa1a/Hspa1b/Lacc1	3
GO:0046629	gamma-delta T cell activation	3/187	21/28814	0.000328226	0.00257956	0.00151628	Gimap3/Sox4/Syk	3
GO:0046456	icosanoid biosynthetic process	4/187	51/28814	0.000338258	0.00265237	0.00155908	Hpgds/Ptgs1/Syk/Tbxas1	4
GO:0050729	positive regulation of inflammatory response	6/187	143/28814	0.000352902	0.00276094	0.0016229	Ccl3/Ccr5/Cebpa/Hspd1/Serpine1/Tnf	6
GO:0030168	platelet activation	5/187	93/28814	0.000357335	0.00278931	0.00163957	Mertk/Pdgfb/Prkcd/Ptprj/Syk	5
GO:0046651	lymphocyte proliferation	9/187	335/28814	0.000362072	0.00281406	0.00165412	Hes1/Hspd1/Il1a/Itgam/Mef2c/Prdm1/Prkcd/Syk/Tnfrsf1b	9
GO:0032715	negative regulation of interleukin-6 production	4/187	52/28814	0.000364601	0.00281406	0.00165412	Bank1/Klf2/Sirpa/Tnf	4
GO:0045646	regulation of erythrocyte differentiation	4/187	52/28814	0.000364601	0.00281406	0.00165412	Hspa1a/Hspa1b/Mafb/Zfp36l1	4
GO:0061756	leukocyte adhesion to vascular endothelial cell	4/187	52/28814	0.000364601	0.00281406	0.00165412	Icam1/Itgam/Klf4/Tnf	4
GO:1902041	regulation of extrinsic apoptotic signaling pathway via death domain receptors	4/187	52/28814	0.000364601	0.00281406	0.00165412	Atf3/Icam1/Serpine1/Thbs1	4
GO:0006898	receptor-mediated endocytosis	8/187	266/28814	0.000365388	0.00281406	0.00165412	Bmp2k/Cd2ap/Grk3/Itgam/Lrp1/Mrc1/Serpine1/Syk	8
GO:0048486	parasympathetic nervous system development	3/187	22/28814	0.000378241	0.00290013	0.00170471	Egr2/Hes1/Nav2	3
GO:0060055	angiogenesis involved in wound healing	3/187	22/28814	0.000378241	0.00290013	0.00170471	Serpine1/Slc12a2/Tnf	3
GO:0007389	pattern specification process	11/187	490/28814	0.000382336	0.00292504	0.00171935	Bhlhe41/Cep290/Ddit3/Egr2/Hes1/Itgam/Mafb/Mef2c/Pbx1/Tgfbr1/Zeb2	11
GO:0022604	regulation of cell morphogenesis	9/187	338/28814	0.00038626	0.00294854	0.00173317	Ccl2/Ccl3/Epb41/Fgd4/Icam1/Myo9a/Plxnb2/Rhob/Sgk1	9
GO:0030308	negative regulation of cell growth	7/187	204/28814	0.000389292	0.00295862	0.00173909	Ccr5/Hspa1a/Hspa1b/Ifrd1/Ptprj/Ptprs/Sema4b	7
GO:1990138	neuron projection extension	7/187	204/28814	0.000389292	0.00295862	0.00173909	Ccr5/Hsp90aa1/Ifrd1/Lrp1/Mgll/Ptprs/Sema4b	7
GO:0071375	cellular response to peptide hormone stimulus	8/187	269/28814	0.000393652	0.00297293	0.0017475	Igf1r/Pid1/Prkcd/Ptpre/Ptprj/Sgk1/Socs3/Zfp36l1	8
GO:0120161	regulation of cold-induced thermogenesis	6/187	146/28814	0.000394248	0.00297293	0.0017475	Adrb1/Arrdc3/Ddit3/Igf1r/Kdm6b/Syk	6
GO:0018105	peptidyl-serine phosphorylation	9/187	339/28814	0.000394613	0.00297293	0.0017475	Hsp90aa1/Mlxipl/Pdgfb/Plk2/Prkcd/Sgk1/Syk/Tgfbr1/Tnf	9
GO:0032943	mononuclear cell proliferation	9/187	339/28814	0.000394613	0.00297293	0.0017475	Hes1/Hspd1/Il1a/Itgam/Mef2c/Prdm1/Prkcd/Syk/Tnfrsf1b	9
GO:0010469	regulation of signaling receptor activity	6/187	147/28814	0.000408839	0.00307341	0.00180657	Ccl2/Errfi1/Mef2c/Ptprj/Serpine1/Tnf	6
GO:0010721	negative regulation of cell development	7/187	206/28814	0.000412742	0.00309601	0.00181985	Ccr5/Dleu2/Hes1/Ifrd1/Il1a/Ptprs/Sema4b	7
GO:0072655	establishment of protein localization to mitochondrion	5/187	96/28814	0.000413739	0.00309677	0.0018203	Ddit3/Hk2/Hsp90aa1/Hspd1/Hsph1	5
GO:0035272	exocrine system development	4/187	54/28814	0.000421636	0.00314228	0.00184705	Ctnnd1/Igf1r/Pdgfb/Tnf	4
GO:0048483	autonomic nervous system development	4/187	54/28814	0.000421636	0.00314228	0.00184705	Egr2/Hes1/Nav2/Sox4	4
GO:0106106	cold-induced thermogenesis	6/187	148/28814	0.000423849	0.00315198	0.00185275	Adrb1/Arrdc3/Ddit3/Igf1r/Kdm6b/Syk	6
GO:0032872	regulation of stress-activated MAPK cascade	7/187	207/28814	0.000424884	0.00315289	0.00185329	Dusp1/Fgd4/Hsph1/Igf1r/Il1a/Sirpa/Tnf	7
GO:0020027	hemoglobin metabolic process	3/187	23/28814	0.000432905	0.00320554	0.00188423	Fech/Klf4/Slc25a37	3
GO:0002718	regulation of cytokine production involved in immune response	5/187	97/28814	0.000433956	0.00320645	0.00188477	Gimap3/Lacc1/Nlrp3/Tnf/Tnfrsf1b	5
GO:0019233	sensory perception of pain	6/187	149/28814	0.000439286	0.00323202	0.0018998	Adrb1/Ccl2/Il1a/Mgll/P2rx4/Ptgs1	6
GO:0030218	erythrocyte differentiation	6/187	149/28814	0.000439286	0.00323202	0.0018998	Fech/Hspa1a/Hspa1b/Klf2/Mafb/Zfp36l1	6
GO:0010596	negative regulation of endothelial cell migration	4/187	55/28814	0.000452417	0.00330659	0.00194363	Klf4/Mef2c/Thbs1/Tnf	4
GO:0010712	regulation of collagen metabolic process	4/187	55/28814	0.000452417	0.00330659	0.00194363	Ccl2/Errfi1/Pdgfb/Serpine1	4
GO:0034605	cellular response to heat	4/187	55/28814	0.000452417	0.00330659	0.00194363	Hsp90aa1/Hspa1a/Hspa1b/Il1a	4
GO:0001654	eye development	10/187	421/28814	0.000454479	0.00330659	0.00194363	Cep290/Jun/Klf4/Maf/Mertk/Pbx1/Pdgfb/Prdm1/Tgfbr1/Zeb2	10
GO:0071774	response to fibroblast growth factor	5/187	98/28814	0.000454908	0.00330659	0.00194363	Ier2/Pdgfb/Tcf7l2/Thbs1/Zfp36l1	5
GO:0071333	cellular response to glucose stimulus	6/187	150/28814	0.000455158	0.00330659	0.00194363	Icam1/Igf1r/Lrp1/Mlxipl/Sox4/Tcf7l2	6
GO:0043281	regulation of cysteine-type endopeptidase activity involved in apoptotic process	7/187	210/28814	0.000463029	0.0033497	0.00196897	Hspa1b/Hspd1/Klf4/Nlrp3/Syk/Thbs1/Tnf	7
GO:0070302	regulation of stress-activated protein kinase signaling cascade	7/187	210/28814	0.000463029	0.0033497	0.00196897	Dusp1/Fgd4/Hsph1/Igf1r/Il1a/Sirpa/Tnf	7
GO:0002690	positive regulation of leukocyte chemotaxis	5/187	99/28814	0.000476613	0.00344077	0.0020225	Ccl2/Ptprj/Serpine1/Swap70/Thbs1	5
GO:0035019	somatic stem cell population maintenance	4/187	56/28814	0.000484766	0.00349234	0.00205281	Hes1/Klf10/Sox4/Tcf7l2	4
GO:0071331	cellular response to hexose stimulus	6/187	152/28814	0.000488241	0.00351005	0.00206323	Icam1/Igf1r/Lrp1/Mlxipl/Sox4/Tcf7l2	6
GO:0002693	positive regulation of cellular extravasation	3/187	24/28814	0.000492393	0.00351797	0.00206788	Ccl2/Icam1/Il1a	3
GO:0032930	positive regulation of superoxide anion generation	3/187	24/28814	0.000492393	0.00351797	0.00206788	Itgam/Prkcd/Syk	3
GO:0048670	regulation of collateral sprouting	3/187	24/28814	0.000492393	0.00351797	0.00206788	Ifrd1/Lrp1/Ptprs	3
GO:0072594	establishment of protein localization to organelle	10/187	426/28814	0.000498086	0.0035513	0.00208748	Ddit3/Hk2/Hsp90aa1/Hspd1/Hsph1/Il10ra/Prkcd/Sort1/Syk/Vps37b	10
GO:0006633	fatty acid biosynthetic process	6/187	153/28814	0.000505469	0.00358179	0.00210539	Hpgds/Lpgat1/Mgll/Mlxipl/Ptgs1/Tbxas1	6
GO:0030010	establishment of cell polarity	6/187	153/28814	0.000505469	0.00358179	0.00210539	Frmd4a/Frmd4b/Hes1/Hsp90aa1/Igf1r/Myo9a	6
GO:0071326	cellular response to monosaccharide stimulus	6/187	153/28814	0.000505469	0.00358179	0.00210539	Icam1/Igf1r/Lrp1/Mlxipl/Sox4/Tcf7l2	6
GO:0008361	regulation of cell size	7/187	214/28814	0.00051809	0.00365329	0.00214742	Ccr5/Ifrd1/Lrp1/Mgll/Ptprs/Sema4b/Slc12a2	7
GO:0032964	collagen biosynthetic process	4/187	57/28814	0.000518729	0.00365329	0.00214742	Ccl2/Errfi1/Pdgfb/Serpine1	4
GO:0048538	thymus development	4/187	57/28814	0.000518729	0.00365329	0.00214742	Hes1/Mafb/Pbx1/Tgfbr1	4
GO:0097553	calcium ion transmembrane import into cytosol	6/187	155/28814	0.000541343	0.00380481	0.00223649	Adrb1/Ccr5/Ddit3/P2ry6/Slc8a1/Trpm2	6
GO:0070585	protein localization to mitochondrion	5/187	102/28814	0.000546423	0.00383272	0.0022529	Ddit3/Hk2/Hsp90aa1/Hspd1/Hsph1	5
GO:0010759	positive regulation of macrophage chemotaxis	3/187	25/28814	0.000556874	0.00389812	0.00229134	Ccl2/Ptprj/Thbs1	3
GO:0045862	positive regulation of proteolysis	9/187	357/28814	0.000572373	0.00399852	0.00235035	Ctnnd1/Hspa1a/Hspa1b/Hspd1/Nlrp3/Plk2/Syk/Tnf/Tnfrsf1b	9
GO:0072006	nephron development	6/187	157/28814	0.000579167	0.0040297	0.00236868	Ctnnd1/Egr1/Hes1/Mef2c/Pbx1/Pdgfb	6
GO:2001235	positive regulation of apoptotic signaling pathway	6/187	157/28814	0.000579167	0.0040297	0.00236868	Atf3/Ddit3/Prkcd/Tgfbr1/Thbs1/Tnf	6
GO:0052548	regulation of endopeptidase activity	9/187	358/28814	0.000583909	0.00405453	0.00238328	Furin/Hspa1b/Hspd1/Klf4/Nlrp3/Serpine1/Syk/Thbs1/Tnf	9
GO:0003170	heart valve development	4/187	59/28814	0.000591677	0.00410024	0.00241014	Mef2c/Prdm1/Sox4/Tnfrsf1b	4
GO:0002697	regulation of immune effector process	10/187	436/28814	0.000595763	0.0041203	0.00242193	Ccl2/Gimap3/Hspd1/Itgam/Lacc1/Nlrp3/Ptprj/Syk/Tnf/Tnfrsf1b	10
GO:0008544	epidermis development	9/187	361/28814	0.000619665	0.00427705	0.00251407	Errfi1/Hes1/Igf1r/Il1a/Klf4/Mafb/Ptgs1/Tnf/Zfp36l1	9
GO:0006925	inflammatory cell apoptotic process	3/187	26/28814	0.000626514	0.00431571	0.0025368	Ccr5/Itgam/Mef2c	3
GO:0050922	negative regulation of chemotaxis	4/187	60/28814	0.000630752	0.00432766	0.00254382	Ccl2/Dusp1/Sema4b/Thbs1	4
GO:0071715	icosanoid transport	4/187	60/28814	0.000630752	0.00432766	0.00254382	Abcc3/Il1a/Slco2b1/Syk	4
GO:0048469	cell maturation	7/187	222/28814	0.000643826	0.00440862	0.00259141	B4galt6/Cebpa/Dleu2/Hes1/Klf2/Pdgfb/Pou2f2	7
GO:0045582	positive regulation of T cell differentiation	5/187	106/28814	0.00065112	0.00444975	0.00261559	Gimap3/Hsp90aa1/Nlrp3/Sox4/Syk	5
GO:0018209	peptidyl-serine modification	9/187	364/28814	0.000657193	0.0044824	0.00263478	Hsp90aa1/Mlxipl/Pdgfb/Plk2/Prkcd/Sgk1/Syk/Tgfbr1/Tnf	9
GO:0034101	erythrocyte homeostasis	6/187	161/28814	0.00066095	0.00449914	0.00264462	Fech/Hspa1a/Hspa1b/Klf2/Mafb/Zfp36l1	6
GO:0003300	cardiac muscle hypertrophy	5/187	107/28814	0.000679489	0.00461626	0.00271346	Adrb1/Errfi1/Mef2c/P2rx4/Tnfrsf1b	5
GO:0045732	positive regulation of protein catabolic process	7/187	225/28814	0.00069678	0.0046738	0.00274729	Hsp90aa1/Hspa1a/Hspa1b/Lrp1/Plk2/Tnf/Tnfrsf1b	7
GO:0050866	negative regulation of cell activation	7/187	225/28814	0.00069678	0.0046738	0.00274729	Bank1/Gimap3/Hspb1/Mertk/Pdgfb/Prdm1/Prkcd	7
GO:0051651	maintenance of location in cell	7/187	225/28814	0.00069678	0.0046738	0.00274729	Ccdc88a/Ccr5/Ddit3/Hk2/P2ry6/Slc8a1/Trpm2	7
GO:0015740	C4-dicarboxylate transport	3/187	27/28814	0.000701476	0.0046738	0.00274729	Prkcd/Slc12a2/Slc1a3	3
GO:0031954	positive regulation of protein autophosphorylation	3/187	27/28814	0.000701476	0.0046738	0.00274729	Ctnnd1/Pdgfb/Syk	3
GO:0036003	positive regulation of transcription from RNA polymerase II promoter in response to stress	3/187	27/28814	0.000701476	0.0046738	0.00274729	Atf3/Ddit3/Klf2	3
GO:0070841	inclusion body assembly	3/187	27/28814	0.000701476	0.0046738	0.00274729	Dnajb1/Hspa1a/Hspa1b	3
GO:0072012	glomerulus vasculature development	3/187	27/28814	0.000701476	0.0046738	0.00274729	Egr1/Hes1/Pdgfb	3
GO:0072567	chemokine (C-X-C motif) ligand 2 production	3/187	27/28814	0.000701476	0.0046738	0.00274729	Klf4/Lrp1/Tnf	3
GO:2000341	regulation of chemokine (C-X-C motif) ligand 2 production	3/187	27/28814	0.000701476	0.0046738	0.00274729	Klf4/Lrp1/Tnf	3
GO:0061448	connective tissue development	8/187	295/28814	0.000721149	0.00479564	0.0028189	Arrdc3/Creb5/Egr1/Maf/Mef2c/Pdgfb/Tgfbr1/Thbs1	8
GO:1990845	adaptive thermogenesis	6/187	164/28814	0.000727949	0.00483157	0.00284002	Adrb1/Arrdc3/Ddit3/Igf1r/Kdm6b/Syk	6
GO:0035967	cellular response to topologically incorrect protein	5/187	109/28814	0.000738991	0.00489546	0.00287758	Atf3/Ddit3/Hspa1a/Hspa1b/Hspd1	5
GO:0032655	regulation of interleukin-12 production	4/187	63/28814	0.000758928	0.00501792	0.00294956	Hspd1/Rel/Syk/Thbs1	4
GO:0050769	positive regulation of neurogenesis	8/187	298/28814	0.000769995	0.00507279	0.00298182	Egr2/Hes1/Lrp1/Plxnb2/Sgk1/Tnf/Tnfrsf1b/Zeb2	8
GO:0014074	response to purine-containing compound	5/187	110/28814	0.000770161	0.00507279	0.00298182	P2rx4/P2ry6/Slc8a1/Trpm2/Zfp36l1	5
GO:0050878	regulation of body fluid levels	9/187	373/28814	0.000781084	0.00508246	0.0029875	Adrb1/Klf4/Mertk/Pdgfb/Prkcd/Ptprj/Serpine1/Syk/Thbs1	9
GO:0010955	negative regulation of protein processing	3/187	28/28814	0.000781917	0.00508246	0.0029875	Furin/Serpine1/Thbs1	3
GO:0032928	regulation of superoxide anion generation	3/187	28/28814	0.000781917	0.00508246	0.0029875	Itgam/Prkcd/Syk	3
GO:0038083	peptidyl-tyrosine autophosphorylation	3/187	28/28814	0.000781917	0.00508246	0.0029875	Ctnnd1/Igf1r/Syk	3
GO:0061437	renal system vasculature development	3/187	28/28814	0.000781917	0.00508246	0.0029875	Egr1/Hes1/Pdgfb	3
GO:0061440	kidney vasculature development	3/187	28/28814	0.000781917	0.00508246	0.0029875	Egr1/Hes1/Pdgfb	3
GO:1903318	negative regulation of protein maturation	3/187	28/28814	0.000781917	0.00508246	0.0029875	Furin/Serpine1/Thbs1	3
GO:0060485	mesenchyme development	8/187	299/28814	0.000786856	0.00510497	0.00300073	Hes1/Mef2c/Sema4b/Tcf7l2/Tgfbr1/Thbs1/Zeb2/Zfp36l1	8
GO:0030178	negative regulation of Wnt signaling pathway	6/187	167/28814	0.000800084	0.0051579	0.00303184	Ctnnd1/Ddit3/Egr1/Lrp1/Tcf7l2/Tmem64	6
GO:1905952	regulation of lipid localization	6/187	167/28814	0.000800084	0.0051579	0.00303184	Furin/Il1a/Lrp1/Prkcd/Syk/Thbs1	6
GO:0010522	regulation of calcium ion transport into cytosol	5/187	111/28814	0.000802302	0.0051579	0.00303184	Adrb1/Gimap3/P2rx4/P2ry6/Slc8a1	5
GO:0014897	striated muscle hypertrophy	5/187	111/28814	0.000802302	0.0051579	0.00303184	Adrb1/Errfi1/Mef2c/P2rx4/Tnfrsf1b	5
GO:0070588	calcium ion transmembrane transport	8/187	300/28814	0.000804013	0.0051579	0.00303184	Adrb1/Ccr5/Ddit3/Gem/P2rx4/P2ry6/Slc8a1/Trpm2	8
GO:0071695	anatomical structure maturation	8/187	300/28814	0.000804013	0.0051579	0.00303184	B4galt6/Cebpa/Ddit3/Dleu2/Hes1/Klf2/Pdgfb/Pou2f2	8
GO:0008347	glial cell migration	4/187	64/28814	0.000805456	0.0051579	0.00303184	Ccl2/Ccl3/Lrp1/P2rx4	4
GO:0055067	monovalent inorganic cation homeostasis	6/187	168/28814	0.000825315	0.00526557	0.00309513	Il1a/Lacc1/Sgk1/Slc12a2/Slc1a3/Slc8a1	6
GO:0062013	positive regulation of small molecule metabolic process	6/187	168/28814	0.000825315	0.00526557	0.00309513	Lpgat1/Mlxipl/P2ry6/Pid1/Tcf7l2/Tnf	6
GO:0002526	acute inflammatory response	5/187	112/28814	0.000835433	0.00531053	0.00312156	Ccr5/Icam1/Il1a/Nlrp3/Tnf	5
GO:0071346	cellular response to interferon-gamma	5/187	112/28814	0.000835433	0.00531053	0.00312156	Ccl2/Ccl3/Mrc1/Rab43/Sirpa	5
GO:0048008	platelet-derived growth factor receptor signaling pathway	4/187	65/28814	0.000853962	0.00541835	0.00318494	Lrp1/Pdgfb/Ptprj/Zfand5	4
GO:0010893	positive regulation of steroid biosynthetic process	3/187	29/28814	0.000867991	0.0054872	0.00322541	Igf1r/Il1a/Tnf	3
GO:0032480	negative regulation of type I interferon production	3/187	29/28814	0.000867991	0.0054872	0.00322541	Ptprs/Rel/Sirpa	3
GO:0014896	muscle hypertrophy	5/187	113/28814	0.000869574	0.0054872	0.00322541	Adrb1/Errfi1/Mef2c/P2rx4/Tnfrsf1b	5
GO:0002703	regulation of leukocyte mediated immunity	8/187	304/28814	0.000875676	0.00550561	0.00323623	Ccl2/Gimap3/Hspd1/Itgam/Nlrp3/Syk/Tnf/Tnfrsf1b	8
GO:0060070	canonical Wnt signaling pathway	8/187	304/28814	0.000875676	0.00550561	0.00323623	Ctnnd1/Ddit3/Egr1/Klf4/Sox4/Tcf7l2/Tmem64/Zeb2	8
GO:0010524	positive regulation of calcium ion transport into cytosol	4/187	66/28814	0.000904491	0.00567646	0.00333665	Adrb1/Gimap3/P2rx4/P2ry6	4
GO:0002367	cytokine production involved in immune response	5/187	115/28814	0.000940959	0.00587015	0.00345051	Gimap3/Lacc1/Nlrp3/Tnf/Tnfrsf1b	5
GO:0046634	regulation of alpha-beta T cell activation	5/187	115/28814	0.000940959	0.00587015	0.00345051	Gimap3/Hsph1/Nlrp3/Prdm1/Syk	5
GO:0009913	epidermal cell differentiation	7/187	237/28814	0.000944085	0.00587015	0.00345051	Errfi1/Hes1/Il1a/Klf4/Mafb/Ptgs1/Zfp36l1	7
GO:0007622	rhythmic behavior	4/187	67/28814	0.000957089	0.00587015	0.00345051	Adrb1/Egr1/Egr2/Zfhx3	4
GO:0030193	regulation of blood coagulation	4/187	67/28814	0.000957089	0.00587015	0.00345051	Pdgfb/Prkcd/Serpine1/Thbs1	4
GO:0032608	interferon-beta production	4/187	67/28814	0.000957089	0.00587015	0.00345051	Hsp90aa1/Ptprs/Rel/Sirpa	4
GO:0032648	regulation of interferon-beta production	4/187	67/28814	0.000957089	0.00587015	0.00345051	Hsp90aa1/Ptprs/Rel/Sirpa	4
GO:0001516	prostaglandin biosynthetic process	3/187	30/28814	0.000959851	0.00587015	0.00345051	Hpgds/Ptgs1/Tbxas1	3
GO:0014912	negative regulation of smooth muscle cell migration	3/187	30/28814	0.000959851	0.00587015	0.00345051	Lrp1/Mef2c/Serpine1	3
GO:0032691	negative regulation of interleukin-1 beta production	3/187	30/28814	0.000959851	0.00587015	0.00345051	Cd33/Errfi1/Nlrp3	3
GO:0043032	positive regulation of macrophage activation	3/187	30/28814	0.000959851	0.00587015	0.00345051	Cebpa/Hspd1/Thbs1	3
GO:0046457	prostanoid biosynthetic process	3/187	30/28814	0.000959851	0.00587015	0.00345051	Hpgds/Ptgs1/Tbxas1	3
GO:0060563	neuroepithelial cell differentiation	3/187	30/28814	0.000959851	0.00587015	0.00345051	Hes1/Serpine1/Sox4	3
GO:0090025	regulation of monocyte chemotaxis	3/187	30/28814	0.000959851	0.00587015	0.00345051	Ccl2/Dusp1/Serpine1	3
GO:0019827	stem cell population maintenance	6/187	173/28814	0.000960817	0.00587015	0.00345051	Hes1/Klf10/Klf4/Med21/Sox4/Tcf7l2	6
GO:0006801	superoxide metabolic process	4/187	68/28814	0.0010118	0.00616745	0.00362526	Itgam/Ncf2/Prkcd/Syk	4
GO:2000116	regulation of cysteine-type endopeptidase activity	7/187	240/28814	0.00101557	0.00616745	0.00362526	Hspa1b/Hspd1/Klf4/Nlrp3/Syk/Thbs1/Tnf	7
GO:0045446	endothelial cell differentiation	5/187	117/28814	0.00101661	0.00616745	0.00362526	Icam1/Kdm6b/Ptprs/Tgfbr1/Tnf	5
GO:1904659	glucose transmembrane transport	5/187	117/28814	0.00101661	0.00616745	0.00362526	Hk2/Pid1/Prkcd/Sort1/Tnf	5
GO:0030183	B cell differentiation	6/187	175/28814	0.00101957	0.00617454	0.00362943	Irf2bp2/Pou2f2/Prdm1/Ptprj/Syk/Zfp36l1	6
GO:0008645	hexose transmembrane transport	5/187	118/28814	0.00105609	0.00637166	0.00374529	Hk2/Pid1/Prkcd/Sort1/Tnf	5
GO:0071675	regulation of mononuclear cell migration	5/187	118/28814	0.00105609	0.00637166	0.00374529	Ccl2/Dusp1/Ptprj/Serpine1/Thbs1	5
GO:0032967	positive regulation of collagen biosynthetic process	3/187	31/28814	0.00105764	0.00637166	0.00374529	Ccl2/Pdgfb/Serpine1	3
GO:0051926	negative regulation of calcium ion transport	4/187	69/28814	0.00106868	0.00640465	0.00376469	Cd33/Gem/Hes1/Icam1	4
GO:0070613	regulation of protein processing	4/187	69/28814	0.00106868	0.00640465	0.00376469	Ctnnd1/Furin/Serpine1/Thbs1	4
GO:1900046	regulation of hemostasis	4/187	69/28814	0.00106868	0.00640465	0.00376469	Pdgfb/Prkcd/Serpine1/Thbs1	4
GO:0098727	maintenance of cell number	6/187	177/28814	0.00108104	0.00646753	0.00380165	Hes1/Klf10/Klf4/Med21/Sox4/Tcf7l2	6
GO:0030316	osteoclast differentiation	5/187	119/28814	0.00109669	0.0065273	0.00383678	Ccl3/Klf10/Mafb/Tmem64/Tnf	5
GO:0048709	oligodendrocyte differentiation	5/187	119/28814	0.00109669	0.0065273	0.00383678	B4galt6/Hes1/Ptprj/Tcf7l2/Tnfrsf1b	5
GO:0051209	release of sequestered calcium ion into cytosol	5/187	119/28814	0.00109669	0.0065273	0.00383678	Ccr5/Ddit3/P2ry6/Slc8a1/Trpm2	5
GO:0042176	regulation of protein catabolic process	9/187	393/28814	0.00112523	0.00667771	0.0039252	Furin/Hsp90aa1/Hspa1a/Hspa1b/Lrp1/Odc1/Plk2/Tnf/Tnfrsf1b	9
GO:0046324	regulation of glucose import	4/187	70/28814	0.00112776	0.00667771	0.0039252	Hk2/Pid1/Prkcd/Tnf	4
GO:0050771	negative regulation of axonogenesis	4/187	70/28814	0.00112776	0.00667771	0.0039252	Ccr5/Ifrd1/Ptprs/Sema4b	4
GO:0051283	negative regulation of sequestering of calcium ion	5/187	120/28814	0.00113844	0.00672945	0.00395561	Ccr5/Ddit3/P2ry6/Slc8a1/Trpm2	5
GO:0007548	sex differentiation	8/187	317/28814	0.00114472	0.00675504	0.00397065	Icam1/Il1a/Lhfpl2/Mertk/Pbx1/Serpine1/Tcf7l2/Tgfbr1	8
GO:0030511	positive regulation of transforming growth factor beta receptor signaling pathway	3/187	32/28814	0.00116151	0.00678464	0.00398805	Furin/Thbs1/Zeb2	3
GO:0032673	regulation of interleukin-4 production	3/187	32/28814	0.00116151	0.00678464	0.00398805	Ddit3/Nlrp3/Syk	3
GO:0045662	negative regulation of myoblast differentiation	3/187	32/28814	0.00116151	0.00678464	0.00398805	Ddit3/Tnf/Zfhx3	3
GO:0060390	regulation of SMAD protein signal transduction	3/187	32/28814	0.00116151	0.00678464	0.00398805	Lrp1/Rbpms/Tgfbr1	3
GO:0098703	calcium ion import across plasma membrane	3/187	32/28814	0.00116151	0.00678464	0.00398805	Adrb1/Slc8a1/Trpm2	3
GO:1903846	positive regulation of cellular response to transforming growth factor beta stimulus	3/187	32/28814	0.00116151	0.00678464	0.00398805	Furin/Thbs1/Zeb2	3
GO:0006417	regulation of translation	9/187	395/28814	0.0011655	0.00678499	0.00398826	Bank1/Enc1/Fech/Nanos1/Plxnb2/Sox4/Thbs1/Tnf/Zfp36l1	9
GO:0060562	epithelial tube morphogenesis	9/187	395/28814	0.0011655	0.00678499	0.00398826	Hes1/Mef2c/Pbx1/Plxnb2/Rhob/Slc12a2/Sox4/Tnf/Zeb2	9
GO:0030111	regulation of Wnt signaling pathway	8/187	318/28814	0.00116788	0.00678744	0.0039897	Ctnnd1/Ddit3/Egr1/Lrp1/Sox4/Tcf7l2/Tmem64/Zeb2	8
GO:0015749	monosaccharide transmembrane transport	5/187	121/28814	0.00118136	0.00685424	0.00402896	Hk2/Pid1/Prkcd/Sort1/Tnf	5
GO:0050818	regulation of coagulation	4/187	71/28814	0.00118909	0.00688756	0.00404855	Pdgfb/Prkcd/Serpine1/Thbs1	4
GO:0051282	regulation of sequestering of calcium ion	5/187	122/28814	0.00122545	0.00708633	0.00416538	Ccr5/Ddit3/P2ry6/Slc8a1/Trpm2	5
GO:0015849	organic acid transport	8/187	321/28814	0.0012396	0.00715616	0.00420643	Abcc3/Il1a/Prkcd/Slc12a2/Slc1a3/Slco2b1/Syk/Thbs1	8
GO:0010633	negative regulation of epithelial cell migration	4/187	72/28814	0.00125272	0.00719586	0.00422977	Klf4/Mef2c/Thbs1/Tnf	4
GO:1990868	response to chemokine	4/187	72/28814	0.00125272	0.00719586	0.00422977	Ccl2/Ccl3/Dusp1/Slc12a2	4
GO:1990869	cellular response to chemokine	4/187	72/28814	0.00125272	0.00719586	0.00422977	Ccl2/Ccl3/Dusp1/Slc12a2	4
GO:0060828	regulation of canonical Wnt signaling pathway	7/187	249/28814	0.00125588	0.00720203	0.00423339	Ctnnd1/Ddit3/Egr1/Sox4/Tcf7l2/Tmem64/Zeb2	7
GO:0007611	learning or memory	8/187	322/28814	0.00126427	0.0072322	0.00425113	Adrb1/Egr1/Jun/Mef2c/Plk2/Ptgs1/Sgk1/Specc1	8
GO:0030224	monocyte differentiation	3/187	33/28814	0.0012716	0.0072322	0.00425113	Jun/Mef2c/Zfp36l1	3
GO:0040036	regulation of fibroblast growth factor receptor signaling pathway	3/187	33/28814	0.0012716	0.0072322	0.00425113	Pdgfb/Tcf7l2/Thbs1	3
GO:1902656	calcium ion import into cytosol	3/187	33/28814	0.0012716	0.0072322	0.00425113	Adrb1/Slc8a1/Trpm2	3
GO:1904646	cellular response to amyloid-beta	3/187	33/28814	0.0012716	0.0072322	0.00425113	Icam1/Igf1r/Lrp1	3
GO:1902905	positive regulation of supramolecular fiber organization	6/187	183/28814	0.00128263	0.00728296	0.00428096	Ccdc88a/Hspa1a/Hspa1b/Icam1/Swap70/Tgfbr1	6
GO:0046620	regulation of organ growth	5/187	124/28814	0.00131729	0.00743891	0.00437263	Adrb1/Dusp6/Mef2c/Tcf7l2/Tgfbr1	5
GO:0051208	sequestering of calcium ion	5/187	124/28814	0.00131729	0.00743891	0.00437263	Ccr5/Ddit3/P2ry6/Slc8a1/Trpm2	5
GO:0090277	positive regulation of peptide hormone secretion	5/187	124/28814	0.00131729	0.00743891	0.00437263	Glul/Lrp1/Sox4/Tcf7l2/Trpm2	5
GO:0046637	regulation of alpha-beta T cell differentiation	4/187	73/28814	0.0013187	0.00743891	0.00437263	Gimap3/Nlrp3/Prdm1/Syk	4
GO:0002460	adaptive immune response based on somatic recombination of immune receptors built from immunoglobulin superfamily domains	10/187	486/28814	0.00135223	0.00761568	0.00447654	Gimap3/Hspd1/Icam1/Mef2c/Nlrp3/Pou2f2/Prkcd/Swap70/Tnf/Tnfrsf1b	10
GO:0035051	cardiocyte differentiation	6/187	185/28814	0.00135583	0.00762351	0.00448114	Adrb1/Hes1/Kdm6b/Mef2c/Pdgfb/Slc8a1	6
GO:0002040	sprouting angiogenesis	5/187	125/28814	0.00136507	0.007663	0.00450435	Glul/Klf2/Klf4/Plk2/Thbs1	5
GO:0010614	negative regulation of cardiac muscle hypertrophy	3/187	34/28814	0.00138803	0.00772918	0.00454325	Errfi1/P2rx4/Tnfrsf1b	3
GO:0010714	positive regulation of collagen metabolic process	3/187	34/28814	0.00138803	0.00772918	0.00454325	Ccl2/Pdgfb/Serpine1	3
GO:0010758	regulation of macrophage chemotaxis	3/187	34/28814	0.00138803	0.00772918	0.00454325	Ccl2/Ptprj/Thbs1	3
GO:0090322	regulation of superoxide metabolic process	3/187	34/28814	0.00138803	0.00772918	0.00454325	Itgam/Prkcd/Syk	3
GO:1904994	regulation of leukocyte adhesion to vascular endothelial cell	3/187	34/28814	0.00138803	0.00772918	0.00454325	Icam1/Klf4/Tnf	3
GO:1903320	regulation of protein modification by small protein conjugation or removal	7/187	254/28814	0.0014074	0.00782443	0.00459924	Arrdc3/Egr1/Hsp90aa1/Hspa1a/Hspa1b/Sox4/Tgfbr1	7
GO:0042594	response to starvation	6/187	187/28814	0.00143218	0.00794942	0.00467271	Atf3/Ddit3/Glul/Jun/Klf10/Tcf7l2	6
GO:0030301	cholesterol transport	4/187	75/28814	0.00145786	0.00807897	0.00474887	Furin/Lima1/Lrp1/Npc1	4
GO:0007020	microtubule nucleation	3/187	35/28814	0.00151096	0.00831989	0.00489048	Hspa1a/Hspa1b/Tubgcp5	3
GO:1901099	negative regulation of signal transduction in absence of ligand	3/187	35/28814	0.00151096	0.00831989	0.00489048	Hspa1a/Hspa1b/Tnf	3
GO:2000272	negative regulation of signaling receptor activity	3/187	35/28814	0.00151096	0.00831989	0.00489048	Errfi1/Ptprj/Tnf	3
GO:2001240	negative regulation of extrinsic apoptotic signaling pathway in absence of ligand	3/187	35/28814	0.00151096	0.00831989	0.00489048	Hspa1a/Hspa1b/Tnf	3
GO:0002793	positive regulation of peptide secretion	5/187	128/28814	0.00151608	0.00832159	0.00489148	Glul/Lrp1/Sox4/Tcf7l2/Trpm2	5
GO:0031109	microtubule polymerization or depolymerization	5/187	128/28814	0.00151608	0.00832159	0.00489148	Dst/Hspa1a/Hspa1b/Sgk1/Tubgcp5	5
GO:0050808	synapse organization	10/187	494/28814	0.00152549	0.00835999	0.00491405	Arhgap22/Arhgap39/Igf1r/Il10ra/Itgam/Mef2c/Pdgfb/Plxnb2/Ptprs/Tnf	10
GO:0002705	positive regulation of leukocyte mediated immunity	6/187	190/28814	0.00155281	0.00846942	0.00497837	Ccl2/Gimap3/Hspd1/Itgam/Nlrp3/Tnf	6
GO:0043524	negative regulation of neuron apoptotic process	6/187	190/28814	0.00155281	0.00846942	0.00497837	Ccl2/Hspd1/Hsph1/Jun/Lrp1/Mef2c	6
GO:0050796	regulation of insulin secretion	6/187	190/28814	0.00155281	0.00846942	0.00497837	Glul/Lrp1/Sox4/Tcf7l2/Tnf/Trpm2	6
GO:0001952	regulation of cell-matrix adhesion	5/187	129/28814	0.00156904	0.00853106	0.00501461	Lrp1/Ptprj/Rin2/Serpine1/Thbs1	5
GO:0034219	carbohydrate transmembrane transport	5/187	129/28814	0.00156904	0.00853106	0.00501461	Hk2/Pid1/Prkcd/Sort1/Tnf	5
GO:0046635	positive regulation of alpha-beta T cell activation	4/187	77/28814	0.00160695	0.00870974	0.00511964	Gimap3/Hsph1/Nlrp3/Syk	4
GO:0060976	coronary vasculature development	4/187	77/28814	0.00160695	0.00870974	0.00511964	Lrp1/Pdgfb/Prdm1/Tgfbr1	4
GO:0003279	cardiac septum development	5/187	130/28814	0.00162336	0.00878493	0.00516383	Hes1/Lrp1/Prdm1/Sox4/Tgfbr1	5
GO:0001779	natural killer cell differentiation	3/187	36/28814	0.0016405	0.00880876	0.00517784	Mertk/Pbx1/Prdm1	3
GO:0010573	vascular endothelial growth factor production	3/187	36/28814	0.0016405	0.00880876	0.00517784	Ccl2/Il1a/Tnf	3
GO:0014741	negative regulation of muscle hypertrophy	3/187	36/28814	0.0016405	0.00880876	0.00517784	Errfi1/P2rx4/Tnfrsf1b	3
GO:0045577	regulation of B cell differentiation	3/187	36/28814	0.0016405	0.00880876	0.00517784	Prdm1/Syk/Zfp36l1	3
GO:1904037	positive regulation of epithelial cell apoptotic process	3/187	36/28814	0.0016405	0.00880876	0.00517784	Ccl2/Sort1/Thbs1	3
GO:1901215	negative regulation of neuron death	7/187	261/28814	0.00164312	0.00880914	0.00517806	Ccl2/Hspd1/Hsph1/Jun/Lrp1/Mef2c/Tnfrsf1b	7
GO:0051099	positive regulation of binding	6/187	193/28814	0.00168102	0.00899839	0.0052893	Epb41/Hes1/Klf4/Lrp1/Plk2/Tcf7l2	6
GO:0050821	protein stabilization	6/187	195/28814	0.00177085	0.00945247	0.00555621	Ctnnd1/Hsp90aa1/Hspa1a/Hspa1b/Hspd1/Sox4	6
GO:0007435	salivary gland morphogenesis	3/187	37/28814	0.00177678	0.00945247	0.00555621	Ctnnd1/Pdgfb/Tnf	3
GO:0035909	aorta morphogenesis	3/187	37/28814	0.00177678	0.00945247	0.00555621	Hes1/Lrp1/Sox4	3
GO:2000191	regulation of fatty acid transport	3/187	37/28814	0.00177678	0.00945247	0.00555621	Il1a/Syk/Thbs1	3
GO:0003211	cardiac ventricle formation	2/187	10/28814	0.00182179	0.00960326	0.00564485	Mef2c/Sox4	2
GO:0010692	regulation of alkaline phosphatase activity	2/187	10/28814	0.00182179	0.00960326	0.00564485	Mef2c/Tnf	2
GO:0048671	negative regulation of collateral sprouting	2/187	10/28814	0.00182179	0.00960326	0.00564485	Ifrd1/Ptprs	2
GO:0072203	cell proliferation involved in metanephros development	2/187	10/28814	0.00182179	0.00960326	0.00564485	Egr1/Pdgfb	2
GO:1901724	positive regulation of cell proliferation involved in kidney development	2/187	10/28814	0.00182179	0.00960326	0.00564485	Egr1/Pdgfb	2
GO:2000109	regulation of macrophage apoptotic process	2/187	10/28814	0.00182179	0.00960326	0.00564485	Ccr5/Mef2c	2
GO:0051235	maintenance of location	8/187	342/28814	0.00184559	0.00971391	0.00570989	Ccdc88a/Ccr5/Ddit3/Hk2/P2ry6/Slc8a1/Tnf/Trpm2	8
GO:1903201	regulation of oxidative stress-induced cell death	4/187	80/28814	0.00184997	0.00971647	0.00571139	Hspb1/Hsph1/Itgam/Trpm2	4
GO:0035303	regulation of dephosphorylation	5/187	134/28814	0.0018545	0.00971647	0.00571139	Cd33/Mef2c/Prkcd/Swap70/Tnf	5
GO:0090090	negative regulation of canonical Wnt signaling pathway	5/187	134/28814	0.0018545	0.00971647	0.00571139	Ctnnd1/Ddit3/Egr1/Tcf7l2/Tmem64	5
GO:0021915	neural tube development	6/187	198/28814	0.00191238	0.00999867	0.00587727	Hes1/Plxnb2/Sox4/Tcf7l2/Zeb2/Zfp36l1	6
GO:0001953	negative regulation of cell-matrix adhesion	3/187	38/28814	0.00191993	0.00999867	0.00587727	Lrp1/Serpine1/Thbs1	3
GO:0032692	negative regulation of interleukin-1 production	3/187	38/28814	0.00191993	0.00999867	0.00587727	Cd33/Errfi1/Nlrp3	3
GO:0072210	metanephric nephron development	3/187	38/28814	0.00191993	0.00999867	0.00587727	Egr1/Hes1/Pdgfb	3
GO:0015918	sterol transport	4/187	81/28814	0.00193633	0.0100689	0.00591855	Furin/Lima1/Lrp1/Npc1	4
GO:0006066	alcohol metabolic process	8/187	345/28814	0.0019485	0.0101042	0.0059393	Cebpa/Chka/Fech/Grk3/Lima1/Lrp1/Npc1/P2ry6	8
GO:0070663	regulation of leukocyte proliferation	7/187	269/28814	0.00194896	0.0101042	0.0059393	Csf2ra/Hes1/Il1a/Mef2c/Prdm1/Syk/Tnfrsf1b	7
GO:0009791	post-embryonic development	5/187	136/28814	0.0019787	0.010243	0.00602091	Klf4/Prdm1/Slc8a1/Tcf7l2/Tgfbr1	5
GO:0003205	cardiac chamber development	6/187	200/28814	0.00201138	0.0103967	0.00611121	Hes1/Lrp1/Mef2c/Prdm1/Sox4/Tgfbr1	6
GO:0014015	positive regulation of gliogenesis	4/187	82/28814	0.00202543	0.0104071	0.00611733	Egr2/Hes1/Tnf/Tnfrsf1b	4
GO:0038034	signal transduction in absence of ligand	4/187	82/28814	0.00202543	0.0104071	0.00611733	Hspa1a/Hspa1b/Il1a/Tnf	4
GO:0045913	positive regulation of carbohydrate metabolic process	4/187	82/28814	0.00202543	0.0104071	0.00611733	Mlxipl/P2ry6/Pdgfb/Tcf7l2	4
GO:0097192	extrinsic apoptotic signaling pathway in absence of ligand	4/187	82/28814	0.00202543	0.0104071	0.00611733	Hspa1a/Hspa1b/Il1a/Tnf	4
GO:0043254	regulation of protein-containing complex assembly	9/187	429/28814	0.00204803	0.0105076	0.00617641	Hes1/Hsp90aa1/Hspa1a/Hspa1b/Icam1/Prkcd/Sgk1/Syk/Tnf	9
GO:0002931	response to ischemia	3/187	39/28814	0.00207007	0.0105424	0.00619688	Egr1/Hk2/P2rx4	3
GO:0032633	interleukin-4 production	3/187	39/28814	0.00207007	0.0105424	0.00619688	Ddit3/Nlrp3/Syk	3
GO:0033028	myeloid cell apoptotic process	3/187	39/28814	0.00207007	0.0105424	0.00619688	Ccr5/Itgam/Mef2c	3
GO:0090049	regulation of cell migration involved in sprouting angiogenesis	3/187	39/28814	0.00207007	0.0105424	0.00619688	Klf4/Plk2/Thbs1	3
GO:1904645	response to amyloid-beta	3/187	39/28814	0.00207007	0.0105424	0.00619688	Icam1/Igf1r/Lrp1	3
GO:0051091	positive regulation of DNA-binding transcription factor activity	7/187	272/28814	0.00207438	0.0105488	0.00620066	Ddit3/Hspa1a/Hspa1b/Icam1/Ifrd1/Nlrp3/Tnf	7
GO:0003012	muscle system process	9/187	430/28814	0.00208037	0.0105638	0.00620944	Adrb1/Dock4/Errfi1/Klf4/Mef2c/P2rx4/Ptgs1/Slc8a1/Tnfrsf1b	9
GO:0033209	tumor necrosis factor-mediated signaling pathway	4/187	83/28814	0.00211734	0.01072	0.00630127	Hspa1a/Hspa1b/Syk/Tnf	4
GO:0050810	regulation of steroid biosynthetic process	4/187	83/28814	0.00211734	0.01072	0.00630127	Egr1/Igf1r/Il1a/Tnf	4
GO:0006469	negative regulation of protein kinase activity	6/187	203/28814	0.00216709	0.0109559	0.00643992	Dusp1/Errfi1/Hspb1/Prkcd/Ptprj/Slc8a1	6
GO:0034341	response to interferon-gamma	5/187	139/28814	0.00217625	0.0109861	0.00645769	Ccl2/Ccl3/Mrc1/Rab43/Sirpa	5
GO:0043154	negative regulation of cysteine-type endopeptidase activity involved in apoptotic process	4/187	84/28814	0.00221208	0.0109998	0.00646574	Hspa1b/Klf4/Thbs1/Tnf	4
GO:0010968	regulation of microtubule nucleation	2/187	11/28814	0.00221714	0.0109998	0.00646574	Hspa1a/Hspa1b	2
GO:0031620	regulation of fever generation	2/187	11/28814	0.00221714	0.0109998	0.00646574	Ccr5/Tnf	2
GO:0032908	regulation of transforming growth factor beta1 production	2/187	11/28814	0.00221714	0.0109998	0.00646574	Cd2ap/Furin	2
GO:0033629	negative regulation of cell adhesion mediated by integrin	2/187	11/28814	0.00221714	0.0109998	0.00646574	Serpine1/Swap70	2
GO:0034351	negative regulation of glial cell apoptotic process	2/187	11/28814	0.00221714	0.0109998	0.00646574	Ccl2/Prkcd	2
GO:0045647	negative regulation of erythrocyte differentiation	2/187	11/28814	0.00221714	0.0109998	0.00646574	Mafb/Zfp36l1	2
GO:0070424	regulation of nucleotide-binding oligomerization domain containing signaling pathway	2/187	11/28814	0.00221714	0.0109998	0.00646574	Hspa1a/Hspa1b	2
GO:0071888	macrophage apoptotic process	2/187	11/28814	0.00221714	0.0109998	0.00646574	Ccr5/Mef2c	2
GO:0072102	glomerulus morphogenesis	2/187	11/28814	0.00221714	0.0109998	0.00646574	Ctnnd1/Mef2c	2
GO:1903265	positive regulation of tumor necrosis factor-mediated signaling pathway	2/187	11/28814	0.00221714	0.0109998	0.00646574	Hspa1a/Hspa1b	2
GO:1990440	positive regulation of transcription from RNA polymerase II promoter in response to endoplasmic reticulum stress	2/187	11/28814	0.00221714	0.0109998	0.00646574	Atf3/Ddit3	2
GO:0042119	neutrophil activation	3/187	40/28814	0.00222731	0.0110186	0.00647681	Itgam/Prkcd/Syk	3
GO:0050850	positive regulation of calcium-mediated signaling	3/187	40/28814	0.00222731	0.0110186	0.00647681	P2rx4/Syk/Tnf	3
GO:0051258	protein polymerization	7/187	276/28814	0.00225122	0.011121	0.00653701	Hsp90aa1/Hspa1a/Hspa1b/Icam1/Prkcd/Sgk1/Tubgcp5	7
GO:0051495	positive regulation of cytoskeleton organization	6/187	205/28814	0.00227584	0.0112266	0.00659908	Ccdc88a/Hspa1a/Hspa1b/Icam1/Swap70/Tgfbr1	6
GO:0030500	regulation of bone mineralization	4/187	85/28814	0.00230971	0.0113775	0.00668773	Bmp2k/Mef2c/Slc8a1/Tent5a	4
GO:0021700	developmental maturation	8/187	355/28814	0.00232464	0.0114347	0.00672139	B4galt6/Cebpa/Ddit3/Dleu2/Hes1/Klf2/Pdgfb/Pou2f2	8
GO:0007519	skeletal muscle tissue development	6/187	206/28814	0.00233174	0.0114371	0.00672278	Atf3/Egr1/Egr2/Hivep3/Mef2c/Tcf7l2	6
GO:0031334	positive regulation of protein-containing complex assembly	6/187	206/28814	0.00233174	0.0114371	0.00672278	Hsp90aa1/Hspa1a/Hspa1b/Icam1/Syk/Tnf	6
GO:0042692	muscle cell differentiation	9/187	438/28814	0.002354	0.0115299	0.00677735	Adrb1/Bhlhe41/Hes1/Ifrd1/Kdm6b/Mef2c/Pdgfb/Slc8a1/Sort1	9
GO:0006690	icosanoid metabolic process	5/187	142/28814	0.00238781	0.0116489	0.00684728	Hpgds/Mgll/Ptgs1/Syk/Tbxas1	5
GO:0006636	unsaturated fatty acid biosynthetic process	3/187	41/28814	0.00239176	0.0116489	0.00684728	Hpgds/Ptgs1/Tbxas1	3
GO:0006953	acute-phase response	3/187	41/28814	0.00239176	0.0116489	0.00684728	Ccr5/Il1a/Tnf	3
GO:0007431	salivary gland development	3/187	41/28814	0.00239176	0.0116489	0.00684728	Ctnnd1/Pdgfb/Tnf	3
GO:0046785	microtubule polymerization	4/187	86/28814	0.00241026	0.0117225	0.00689054	Hspa1a/Hspa1b/Sgk1/Tubgcp5	4
GO:0072330	monocarboxylic acid biosynthetic process	6/187	208/28814	0.00244662	0.0118826	0.00698466	Hpgds/Lpgat1/Mgll/Mlxipl/Ptgs1/Tbxas1	6
GO:0050890	cognition	8/187	359/28814	0.00249015	0.0120602	0.00708902	Adrb1/Egr1/Jun/Mef2c/Plk2/Ptgs1/Sgk1/Specc1	8
GO:0051962	positive regulation of nervous system development	8/187	359/28814	0.00249015	0.0120602	0.00708902	Egr2/Hes1/Lrp1/Plxnb2/Sgk1/Tnf/Tnfrsf1b/Zeb2	8
GO:0032271	regulation of protein polymerization	6/187	209/28814	0.00250563	0.0121181	0.00712311	Hsp90aa1/Hspa1a/Hspa1b/Icam1/Prkcd/Sgk1	6
GO:0032890	regulation of organic acid transport	4/187	87/28814	0.00251379	0.0121406	0.00713631	Il1a/Slc12a2/Syk/Thbs1	4
GO:0031346	positive regulation of cell projection organization	9/187	443/28814	0.00253906	0.0122285	0.00718799	Ccdc88a/Enc1/Hspb1/Igf1r/Lrp1/Plxnb2/Sgk1/Tgfbr1/Zeb2	9
GO:0052547	regulation of peptidase activity	9/187	443/28814	0.00253906	0.0122285	0.00718799	Furin/Hspa1b/Hspd1/Klf4/Nlrp3/Serpine1/Syk/Thbs1/Tnf	9
GO:0001774	microglial cell activation	3/187	42/28814	0.00256355	0.0123122	0.00723715	Itgam/Jun/Tnf	3
GO:0010803	regulation of tumor necrosis factor-mediated signaling pathway	3/187	42/28814	0.00256355	0.0123122	0.00723715	Hspa1a/Hspa1b/Syk	3
GO:0008203	cholesterol metabolic process	5/187	145/28814	0.00261393	0.0125153	0.00735656	Cebpa/Fech/Lima1/Lrp1/Npc1	5
GO:0090316	positive regulation of intracellular protein transport	5/187	145/28814	0.00261393	0.0125153	0.00735656	Ccl2/Cep290/Itgam/Prkcd/Tcf7l2	5
GO:0003151	outflow tract morphogenesis	4/187	88/28814	0.00262032	0.0125153	0.00735656	Hes1/Jun/Mef2c/Thbs1	4
GO:0003281	ventricular septum development	4/187	88/28814	0.00262032	0.0125153	0.00735656	Hes1/Prdm1/Sox4/Tgfbr1	4
GO:0003007	heart morphogenesis	7/187	284/28814	0.00263966	0.0125322	0.00736649	Hes1/Jun/Mef2c/Slc8a1/Sox4/Tgfbr1/Thbs1	7
GO:0043313	regulation of neutrophil degranulation	2/187	12/28814	0.00264923	0.0125322	0.00736649	Itgam/Syk	2
GO:0061418	regulation of transcription from RNA polymerase II promoter in response to hypoxia	2/187	12/28814	0.00264923	0.0125322	0.00736649	Bach1/Egr1	2
GO:0072124	regulation of glomerular mesangial cell proliferation	2/187	12/28814	0.00264923	0.0125322	0.00736649	Egr1/Pdgfb	2
GO:0097201	negative regulation of transcription from RNA polymerase II promoter in response to stress	2/187	12/28814	0.00264923	0.0125322	0.00736649	Dnajb1/Jun	2
GO:1902947	regulation of tau-protein kinase activity	2/187	12/28814	0.00264923	0.0125322	0.00736649	Egr1/Hsp90aa1	2
GO:1903977	positive regulation of glial cell migration	2/187	12/28814	0.00264923	0.0125322	0.00736649	Lrp1/P2rx4	2
GO:0006401	RNA catabolic process	7/187	285/28814	0.00269163	0.0127154	0.00747416	Hspa1a/Hspa1b/Nanos1/Tent5a/Tent5c/Tnfrsf1b/Zfp36l1	7
GO:0030501	positive regulation of bone mineralization	3/187	43/28814	0.00274277	0.0129217	0.00759542	Mef2c/Slc8a1/Tent5a	3
GO:0032735	positive regulation of interleukin-12 production	3/187	43/28814	0.00274277	0.0129217	0.00759542	Hspd1/Rel/Syk	3
GO:0045017	glycerolipid biosynthetic process	6/187	213/28814	0.00275244	0.0129292	0.00759985	Chka/Lpgat1/Pdgfb/Pla2g15/Socs3/Tcf7l2	6
GO:1902115	regulation of organelle assembly	6/187	213/28814	0.00275244	0.0129292	0.00759985	Ccdc88a/Hspa1a/Hspa1b/Plk2/Ptprs/Tnf	6
GO:0007517	muscle organ development	8/187	365/28814	0.00275559	0.0129292	0.00759985	Atf3/Egr1/Egr2/Hivep3/Mef2c/Tcf7l2/Tgfbr1/Zfhx3	8
GO:1903364	positive regulation of cellular protein catabolic process	5/187	147/28814	0.00277306	0.0129936	0.00763768	Hsp90aa1/Hspa1a/Hspa1b/Lrp1/Plk2	5
GO:0010827	regulation of glucose transmembrane transport	4/187	90/28814	0.00284262	0.0133014	0.00781866	Hk2/Pid1/Prkcd/Tnf	4
GO:0016055	Wnt signaling pathway	9/187	451/28814	0.00285902	0.0133601	0.00785317	Ctnnd1/Ddit3/Egr1/Klf4/Lrp1/Sox4/Tcf7l2/Tmem64/Zeb2	9
GO:0046942	carboxylic acid transport	7/187	289/28814	0.00290738	0.0135678	0.0079752	Abcc3/Il1a/Prkcd/Slc12a2/Slc1a3/Slco2b1/Syk	7
GO:0021955	central nervous system neuron axonogenesis	3/187	44/28814	0.00292953	0.0136527	0.00802514	B4galt6/Hsp90aa1/Zeb2	3
GO:0198738	cell-cell signaling by wnt	9/187	453/28814	0.0029438	0.0137007	0.00805337	Ctnnd1/Ddit3/Egr1/Klf4/Lrp1/Sox4/Tcf7l2/Tmem64/Zeb2	9
GO:0046683	response to organophosphorus	4/187	91/28814	0.00295846	0.0137136	0.00806093	P2rx4/P2ry6/Slc8a1/Zfp36l1	4
GO:0060420	regulation of heart growth	4/187	91/28814	0.00295846	0.0137136	0.00806093	Adrb1/Dusp6/Mef2c/Tgfbr1	4
GO:1900407	regulation of cellular response to oxidative stress	4/187	91/28814	0.00295846	0.0137136	0.00806093	Hspb1/Hsph1/Itgam/Trpm2	4
GO:0035265	organ growth	6/187	217/28814	0.00301705	0.0139478	0.00819859	Adrb1/Dusp6/Mef2c/Tcf7l2/Tgfbr1/Thbs1	6
GO:0050679	positive regulation of epithelial cell proliferation	6/187	217/28814	0.00301705	0.0139478	0.00819859	Ccl2/Glul/Jun/Pdgfb/Tcf7l2/Tnf	6
GO:0062012	regulation of small molecule metabolic process	8/187	371/28814	0.00304264	0.0140473	0.0082571	Egr1/Lacc1/Lpgat1/Mlxipl/P2ry6/Pid1/Tcf7l2/Tnf	8
GO:0043393	regulation of protein binding	6/187	218/28814	0.00308607	0.014158	0.00832216	Epb41/Lrp1/Pdgfb/Plk2/Tcf7l2/Tgfbr1	6
GO:0060538	skeletal muscle organ development	6/187	218/28814	0.00308607	0.014158	0.00832216	Atf3/Egr1/Egr2/Hivep3/Mef2c/Tcf7l2	6
GO:0003231	cardiac ventricle development	5/187	151/28814	0.00311218	0.014158	0.00832216	Hes1/Mef2c/Prdm1/Sox4/Tgfbr1	5
GO:0002328	pro-B cell differentiation	2/187	13/28814	0.00311757	0.014158	0.00832216	Hes1/Sox4	2
GO:0014745	negative regulation of muscle adaptation	2/187	13/28814	0.00311757	0.014158	0.00832216	Errfi1/Klf4	2
GO:0031652	positive regulation of heat generation	2/187	13/28814	0.00311757	0.014158	0.00832216	Ccr5/Tnf	2
GO:0031953	negative regulation of protein autophosphorylation	2/187	13/28814	0.00311757	0.014158	0.00832216	Errfi1/Jun	2
GO:0032905	transforming growth factor beta1 production	2/187	13/28814	0.00311757	0.014158	0.00832216	Cd2ap/Furin	2
GO:0071635	negative regulation of transforming growth factor beta production	2/187	13/28814	0.00311757	0.014158	0.00832216	Cd2ap/Furin	2
GO:0072110	glomerular mesangial cell proliferation	2/187	13/28814	0.00311757	0.014158	0.00832216	Egr1/Pdgfb	2
GO:0090557	establishment of endothelial intestinal barrier	2/187	13/28814	0.00311757	0.014158	0.00832216	Icam1/Ptprs	2
GO:0097011	cellular response to granulocyte macrophage colony-stimulating factor stimulus	2/187	13/28814	0.00311757	0.014158	0.00832216	Csf2ra/Etv3	2
GO:0045840	positive regulation of mitotic nuclear division	3/187	45/28814	0.00312393	0.014158	0.00832216	Igf1r/Il1a/Pdgfb	3
GO:0045940	positive regulation of steroid metabolic process	3/187	45/28814	0.00312393	0.014158	0.00832216	Igf1r/Il1a/Tnf	3
GO:0043010	camera-type eye development	8/187	374/28814	0.00319464	0.0144524	0.0084952	Cep290/Jun/Klf4/Maf/Mertk/Pdgfb/Tgfbr1/Zeb2	8
GO:0007034	vacuolar transport	5/187	152/28814	0.00320143	0.0144524	0.0084952	Hspa1a/Lrp1/Rhob/Sort1/Vps37b	5
GO:0046328	regulation of JNK cascade	5/187	152/28814	0.00320143	0.0144524	0.0084952	Fgd4/Igf1r/Il1a/Sirpa/Tnf	5
GO:0002822	regulation of adaptive immune response based on somatic recombination of immune receptors built from immunoglobulin superfamily domains	6/187	220/28814	0.00322765	0.0145139	0.00853136	Gimap3/Hspd1/Mef2c/Nlrp3/Tnf/Tnfrsf1b	6
GO:0008217	regulation of blood pressure	6/187	220/28814	0.00322765	0.0145139	0.00853136	Adrb1/Nav2/Ncf2/P2rx4/Pdgfb/Ptgs1	6
GO:0031396	regulation of protein ubiquitination	6/187	220/28814	0.00322765	0.0145139	0.00853136	Arrdc3/Hsp90aa1/Hspa1a/Hspa1b/Sox4/Tgfbr1	6
GO:0030216	keratinocyte differentiation	5/187	153/28814	0.00329251	0.0147864	0.0086915	Errfi1/Il1a/Mafb/Ptgs1/Zfp36l1	5
GO:0032273	positive regulation of protein polymerization	4/187	94/28814	0.00332526	0.0148025	0.00870102	Hsp90aa1/Hspa1a/Hspa1b/Icam1	4
GO:0035304	regulation of protein dephosphorylation	4/187	94/28814	0.00332526	0.0148025	0.00870102	Cd33/Prkcd/Swap70/Tnf	4
GO:2000117	negative regulation of cysteine-type endopeptidase activity	4/187	94/28814	0.00332526	0.0148025	0.00870102	Hspa1b/Klf4/Thbs1/Tnf	4
GO:0002269	leukocyte activation involved in inflammatory response	3/187	46/28814	0.00332608	0.0148025	0.00870102	Itgam/Jun/Tnf	3
GO:0002691	regulation of cellular extravasation	3/187	46/28814	0.00332608	0.0148025	0.00870102	Ccl2/Icam1/Il1a	3
GO:0032768	regulation of monooxygenase activity	3/187	46/28814	0.00332608	0.0148025	0.00870102	Gla/Il1a/Tnf	3
GO:0036230	granulocyte activation	3/187	46/28814	0.00332608	0.0148025	0.00870102	Itgam/Prkcd/Syk	3
GO:0016125	sterol metabolic process	5/187	154/28814	0.00338544	0.0150474	0.00884492	Cebpa/Fech/Lima1/Lrp1/Npc1	5
GO:0010720	positive regulation of cell development	8/187	378/28814	0.00340643	0.0151212	0.00888833	Egr2/Hes1/Lrp1/Plxnb2/Sgk1/Tnf/Tnfrsf1b/Zeb2	8
GO:0035264	multicellular organism growth	6/187	223/28814	0.00344902	0.0152907	0.00898794	Adrb1/Ercc5/Klf2/Slc12a2/Tcf7l2/Zfp36l1	6
GO:0045685	regulation of glial cell differentiation	4/187	95/28814	0.0034541	0.0152935	0.00898963	Egr2/Hes1/Tcf7l2/Tnfrsf1b	4
GO:0090287	regulation of cellular response to growth factor stimulus	7/187	300/28814	0.00356934	0.0157532	0.00925981	Furin/Hes1/Lrp1/Pdgfb/Tcf7l2/Thbs1/Zeb2	7
GO:0031110	regulation of microtubule polymerization or depolymerization	4/187	96/28814	0.00358628	0.0157532	0.00925981	Dst/Hspa1a/Hspa1b/Sgk1	4
GO:0044344	cellular response to fibroblast growth factor stimulus	4/187	96/28814	0.00358628	0.0157532	0.00925981	Pdgfb/Tcf7l2/Thbs1/Zfp36l1	4
GO:0003207	cardiac chamber formation	2/187	14/28814	0.00362168	0.0157532	0.00925981	Mef2c/Sox4	2
GO:0010642	negative regulation of platelet-derived growth factor receptor signaling pathway	2/187	14/28814	0.00362168	0.0157532	0.00925981	Lrp1/Ptprj	2
GO:0030644	cellular chloride ion homeostasis	2/187	14/28814	0.00362168	0.0157532	0.00925981	Slc12a2/Tbxas1	2
GO:0035791	platelet-derived growth factor receptor-beta signaling pathway	2/187	14/28814	0.00362168	0.0157532	0.00925981	Lrp1/Pdgfb	2
GO:0046479	glycosphingolipid catabolic process	2/187	14/28814	0.00362168	0.0157532	0.00925981	Gla/Prkcd	2
GO:0046886	positive regulation of hormone biosynthetic process	2/187	14/28814	0.00362168	0.0157532	0.00925981	Egr1/Igf1r	2
GO:0072224	metanephric glomerulus development	2/187	14/28814	0.00362168	0.0157532	0.00925981	Egr1/Pdgfb	2
GO:0072683	T cell extravasation	2/187	14/28814	0.00362168	0.0157532	0.00925981	Ccl2/Icam1	2
GO:0097012	response to granulocyte macrophage colony-stimulating factor	2/187	14/28814	0.00362168	0.0157532	0.00925981	Csf2ra/Etv3	2
GO:1903671	negative regulation of sprouting angiogenesis	2/187	14/28814	0.00362168	0.0157532	0.00925981	Klf2/Thbs1	2
GO:2000343	positive regulation of chemokine (C-X-C motif) ligand 2 production	2/187	14/28814	0.00362168	0.0157532	0.00925981	Lrp1/Tnf	2
GO:0022612	gland morphogenesis	5/187	157/28814	0.00367555	0.0159474	0.00937395	Ctnnd1/Igf1r/Pdgfb/Slc12a2/Tnf	5
GO:0051092	positive regulation of NF-kappaB transcription factor activity	5/187	157/28814	0.00367555	0.0159474	0.00937395	Hspa1a/Hspa1b/Icam1/Nlrp3/Tnf	5
GO:0002532	production of molecular mediator involved in inflammatory response	4/187	97/28814	0.00372187	0.0161079	0.00946832	Serpine1/Sirpa/Syk/Tnf	4
GO:0051781	positive regulation of cell division	4/187	97/28814	0.00372187	0.0161079	0.00946832	Igf1r/Il1a/Pdgfb/Pkp4	4
GO:0033628	regulation of cell adhesion mediated by integrin	3/187	48/28814	0.00375397	0.0161806	0.00951104	Serpine1/Swap70/Syk	3
GO:0048010	vascular endothelial growth factor receptor signaling pathway	3/187	48/28814	0.00375397	0.0161806	0.00951104	Ccl2/Hspb1/Pdgfb	3
GO:0010810	regulation of cell-substrate adhesion	6/187	227/28814	0.00376154	0.0161806	0.00951104	Lrp1/Pdgfb/Ptprj/Rin2/Serpine1/Thbs1	6
GO:0033673	negative regulation of kinase activity	6/187	227/28814	0.00376154	0.0161806	0.00951104	Dusp1/Errfi1/Hspb1/Prkcd/Ptprj/Slc8a1	6
GO:0001824	blastocyst development	5/187	158/28814	0.0037761	0.0161806	0.00951104	Furin/Klf4/Med21/Specc1/Tgfbr1	5
GO:0008643	carbohydrate transport	5/187	158/28814	0.0037761	0.0161806	0.00951104	Hk2/Pid1/Prkcd/Sort1/Tnf	5
GO:0045667	regulation of osteoblast differentiation	5/187	158/28814	0.0037761	0.0161806	0.00951104	Cebpa/Mef2c/Tent5a/Tmem64/Tnf	5
GO:1902652	secondary alcohol metabolic process	5/187	158/28814	0.0037761	0.0161806	0.00951104	Cebpa/Fech/Lima1/Lrp1/Npc1	5
GO:0007229	integrin-mediated signaling pathway	4/187	98/28814	0.00386089	0.01649	0.00969291	Itga9/Itgam/Itgb5/Syk	4
GO:0120162	positive regulation of cold-induced thermogenesis	4/187	98/28814	0.00386089	0.01649	0.00969291	Adrb1/Igf1r/Kdm6b/Syk	4
GO:0002440	production of molecular mediator of immune response	8/187	386/28814	0.00386261	0.01649	0.00969291	Gimap3/Hspd1/Lacc1/Nlrp3/Pou2f2/Swap70/Tnf/Tnfrsf1b	8
GO:0071526	semaphorin-plexin signaling pathway	3/187	49/28814	0.0039799	0.0169489	0.00996265	Mef2c/Plxnb2/Sema4b	3
GO:2001239	regulation of extrinsic apoptotic signaling pathway in absence of ligand	3/187	49/28814	0.0039799	0.0169489	0.00996265	Hspa1a/Hspa1b/Tnf	3
GO:0006672	ceramide metabolic process	4/187	99/28814	0.00400338	0.017007	0.00999681	B4galt6/Gla/Pla2g15/Prkcd	4
GO:0014033	neural crest cell differentiation	4/187	99/28814	0.00400338	0.017007	0.00999681	Hes1/Mef2c/Sema4b/Zeb2	4
GO:0048511	rhythmic process	7/187	307/28814	0.0040467	0.0171699	0.0100926	Adrb1/Bhlhe41/Egr1/Egr2/Igf1r/Klf10/Zfhx3	7
GO:0007613	memory	5/187	161/28814	0.00408956	0.0173093	0.0101745	Adrb1/Egr1/Plk2/Ptgs1/Sgk1	5
GO:0070507	regulation of microtubule cytoskeleton organization	5/187	161/28814	0.00408956	0.0173093	0.0101745	Dst/Hspa1a/Hspa1b/Hsph1/Sgk1	5
GO:0032092	positive regulation of protein binding	4/187	100/28814	0.0041494	0.0174202	0.0102397	Epb41/Lrp1/Plk2/Tcf7l2	4
GO:1902882	regulation of response to oxidative stress	4/187	100/28814	0.0041494	0.0174202	0.0102397	Hspb1/Hsph1/Itgam/Trpm2	4
GO:0006596	polyamine biosynthetic process	2/187	15/28814	0.00416109	0.0174202	0.0102397	Odc1/Sat1	2
GO:0010755	regulation of plasminogen activation	2/187	15/28814	0.00416109	0.0174202	0.0102397	Serpine1/Thbs1	2
GO:0019377	glycolipid catabolic process	2/187	15/28814	0.00416109	0.0174202	0.0102397	Gla/Prkcd	2
GO:0030320	cellular monovalent inorganic anion homeostasis	2/187	15/28814	0.00416109	0.0174202	0.0102397	Slc12a2/Tbxas1	2
GO:0034350	regulation of glial cell apoptotic process	2/187	15/28814	0.00416109	0.0174202	0.0102397	Ccl2/Prkcd	2
GO:0048680	positive regulation of axon regeneration	2/187	15/28814	0.00416109	0.0174202	0.0102397	Igf1r/Lrp1	2
GO:1900153	positive regulation of nuclear-transcribed mRNA catabolic process, deadenylation-dependent decay	2/187	15/28814	0.00416109	0.0174202	0.0102397	Nanos1/Zfp36l1	2
GO:0032873	negative regulation of stress-activated MAPK cascade	3/187	50/28814	0.00421394	0.0175988	0.0103447	Dusp1/Hsph1/Sirpa	3
GO:0070303	negative regulation of stress-activated protein kinase signaling cascade	3/187	50/28814	0.00421394	0.0175988	0.0103447	Dusp1/Hsph1/Sirpa	3
GO:0007346	regulation of mitotic cell cycle	9/187	479/28814	0.00423753	0.017676	0.01039	Ccl2/Hes1/Igf1r/Il1a/Klf4/Pbx1/Pdgfb/Tnf/Zfp36l1	9
GO:0050795	regulation of behavior	4/187	101/28814	0.00429896	0.0179106	0.010528	Adrb1/Arrdc3/Mef2c/Zfhx3	4
GO:0050768	negative regulation of neurogenesis	5/187	163/28814	0.00430859	0.0179291	0.0105388	Ccr5/Hes1/Ifrd1/Ptprs/Sema4b	5
GO:0030073	insulin secretion	6/187	234/28814	0.00435836	0.0180927	0.010635	Glul/Lrp1/Sox4/Tcf7l2/Tnf/Trpm2	6
GO:0090276	regulation of peptide hormone secretion	6/187	234/28814	0.00435836	0.0180927	0.010635	Glul/Lrp1/Sox4/Tcf7l2/Tnf/Trpm2	6
GO:0006937	regulation of muscle contraction	5/187	164/28814	0.00442119	0.0183315	0.0107754	Adrb1/Dock4/P2rx4/Ptgs1/Slc8a1	5
GO:0002064	epithelial cell development	6/187	235/28814	0.00444901	0.0183446	0.010783	Icam1/Il1a/Pdgfb/Prdm1/Ptprs/Tnf	6
GO:0009952	anterior/posterior pattern specification	6/187	235/28814	0.00444901	0.0183446	0.010783	Bhlhe41/Ddit3/Hes1/Pbx1/Tgfbr1/Zeb2	6
GO:0036473	cell death in response to oxidative stress	4/187	102/28814	0.00445213	0.0183446	0.010783	Hspb1/Hsph1/Itgam/Trpm2	4
GO:0060395	SMAD protein signal transduction	4/187	102/28814	0.00445213	0.0183446	0.010783	Jun/Lrp1/Rbpms/Tgfbr1	4
GO:0006687	glycosphingolipid metabolic process	3/187	51/28814	0.00445617	0.0183446	0.010783	B4galt6/Gla/Prkcd	3
GO:0032350	regulation of hormone metabolic process	3/187	51/28814	0.00445617	0.0183446	0.010783	Egr1/Igf1r/Tcf7l2	3
GO:0070665	positive regulation of leukocyte proliferation	5/187	165/28814	0.00453587	0.0186496	0.0109623	Csf2ra/Hes1/Il1a/Mef2c/Syk	5
GO:0002819	regulation of adaptive immune response	6/187	236/28814	0.00454104	0.0186496	0.0109623	Gimap3/Hspd1/Mef2c/Nlrp3/Tnf/Tnfrsf1b	6
GO:0009895	negative regulation of catabolic process	7/187	315/28814	0.0046499	0.0189742	0.0111531	Furin/Gimap3/Il10ra/Npc1/Tent5a/Tent5c/Tnf	7
GO:0034250	positive regulation of cellular amide metabolic process	5/187	166/28814	0.00465266	0.0189742	0.0111531	Plxnb2/Prkcd/Sox4/Thbs1/Tnf	5
GO:0034655	nucleobase-containing compound catabolic process	8/187	399/28814	0.0047031	0.0189742	0.0111531	Hspa1a/Hspa1b/Nanos1/Ncf2/Tent5a/Tent5c/Tnfrsf1b/Zfp36l1	8
GO:0002753	cytoplasmic pattern recognition receptor signaling pathway	3/187	52/28814	0.00470667	0.0189742	0.0111531	Hspa1a/Hspa1b/Lacc1	3
GO:0030857	negative regulation of epithelial cell differentiation	3/187	52/28814	0.00470667	0.0189742	0.0111531	Hes1/Il1a/Tgfbr1	3
GO:0046460	neutral lipid biosynthetic process	3/187	52/28814	0.00470667	0.0189742	0.0111531	Lpgat1/Pla2g15/Tcf7l2	3
GO:0046463	acylglycerol biosynthetic process	3/187	52/28814	0.00470667	0.0189742	0.0111531	Lpgat1/Pla2g15/Tcf7l2	3
GO:0048066	developmental pigmentation	3/187	52/28814	0.00470667	0.0189742	0.0111531	Grk3/Mef2c/Zeb2	3
GO:0061005	cell differentiation involved in kidney development	3/187	52/28814	0.00470667	0.0189742	0.0111531	Hes1/Mef2c/Pdgfb	3
GO:0061028	establishment of endothelial barrier	3/187	52/28814	0.00470667	0.0189742	0.0111531	Icam1/Ptprs/Tnf	3
GO:0006677	glycosylceramide metabolic process	2/187	16/28814	0.00473531	0.0189742	0.0111531	Gla/Prkcd	2
GO:0032717	negative regulation of interleukin-8 production	2/187	16/28814	0.00473531	0.0189742	0.0111531	Cd33/Klf4	2
GO:0043312	neutrophil degranulation	2/187	16/28814	0.00473531	0.0189742	0.0111531	Itgam/Syk	2
GO:0051044	positive regulation of membrane protein ectodomain proteolysis	2/187	16/28814	0.00473531	0.0189742	0.0111531	Tnf/Tnfrsf1b	2
GO:0070572	positive regulation of neuron projection regeneration	2/187	16/28814	0.00473531	0.0189742	0.0111531	Igf1r/Lrp1	2
GO:0072109	glomerular mesangium development	2/187	16/28814	0.00473531	0.0189742	0.0111531	Egr1/Pdgfb	2
GO:0090051	negative regulation of cell migration involved in sprouting angiogenesis	2/187	16/28814	0.00473531	0.0189742	0.0111531	Klf4/Thbs1	2
GO:1901722	regulation of cell proliferation involved in kidney development	2/187	16/28814	0.00473531	0.0189742	0.0111531	Egr1/Pdgfb	2
GO:1902043	positive regulation of extrinsic apoptotic signaling pathway via death domain receptors	2/187	16/28814	0.00473531	0.0189742	0.0111531	Atf3/Thbs1	2
GO:1902287	semaphorin-plexin signaling pathway involved in axon guidance	2/187	16/28814	0.00473531	0.0189742	0.0111531	Mef2c/Plxnb2	2
GO:1902563	regulation of neutrophil activation	2/187	16/28814	0.00473531	0.0189742	0.0111531	Itgam/Syk	2
GO:0070167	regulation of biomineral tissue development	4/187	104/28814	0.00476941	0.0190505	0.011198	Bmp2k/Mef2c/Slc8a1/Tent5a	4
GO:0009267	cellular response to starvation	5/187	167/28814	0.00477156	0.0190505	0.011198	Atf3/Glul/Jun/Klf10/Tcf7l2	5
GO:0051961	negative regulation of nervous system development	5/187	167/28814	0.00477156	0.0190505	0.011198	Ccr5/Hes1/Ifrd1/Ptprs/Sema4b	5
GO:0002449	lymphocyte mediated immunity	9/187	488/28814	0.0047764	0.0190505	0.011198	Gimap3/Hspd1/Icam1/Nlrp3/Pou2f2/Prkcd/Swap70/Tnf/Tnfrsf1b	9
GO:0002791	regulation of peptide secretion	6/187	239/28814	0.00482556	0.0192244	0.0113002	Glul/Lrp1/Sox4/Tcf7l2/Tnf/Trpm2	6
GO:0046887	positive regulation of hormone secretion	5/187	168/28814	0.00489261	0.0194691	0.0114441	Glul/Lrp1/Sox4/Tcf7l2/Trpm2	5
GO:0002042	cell migration involved in sprouting angiogenesis	3/187	53/28814	0.00496553	0.0196238	0.011535	Klf4/Plk2/Thbs1	3
GO:0038066	p38MAPK cascade	3/187	53/28814	0.00496553	0.0196238	0.011535	Dusp1/Hsph1/Zfp36l1	3
GO:0046638	positive regulation of alpha-beta T cell differentiation	3/187	53/28814	0.00496553	0.0196238	0.011535	Gimap3/Nlrp3/Syk	3
GO:0060412	ventricular septum morphogenesis	3/187	53/28814	0.00496553	0.0196238	0.011535	Hes1/Sox4/Tgfbr1	3
GO:0070169	positive regulation of biomineral tissue development	3/187	53/28814	0.00496553	0.0196238	0.011535	Mef2c/Slc8a1/Tent5a	3
GO:1904036	negative regulation of epithelial cell apoptotic process	3/187	53/28814	0.00496553	0.0196238	0.011535	Icam1/Igf1r/Serpine1	3
GO:0006694	steroid biosynthetic process	5/187	169/28814	0.00501583	0.0197999	0.0116385	Egr1/Igf1r/Il1a/Pbx1/Tnf	5
GO:0110149	regulation of biomineralization	4/187	106/28814	0.00510153	0.0201153	0.0118239	Bmp2k/Mef2c/Slc8a1/Tent5a	4
GO:0048762	mesenchymal cell differentiation	6/187	242/28814	0.00512299	0.0201539	0.0118466	Hes1/Mef2c/Sema4b/Tcf7l2/Tgfbr1/Zeb2	6
GO:0090087	regulation of peptide transport	6/187	242/28814	0.00512299	0.0201539	0.0118466	Glul/Lrp1/Sox4/Tcf7l2/Tnf/Trpm2	6
GO:0051250	negative regulation of lymphocyte activation	5/187	170/28814	0.00514123	0.0202027	0.0118753	Bank1/Gimap3/Hspb1/Mertk/Prdm1	5
GO:0006402	mRNA catabolic process	6/187	243/28814	0.00522506	0.0203773	0.0119779	Hspa1a/Hspa1b/Nanos1/Tent5a/Tent5c/Zfp36l1	6
GO:0045927	positive regulation of growth	7/187	322/28814	0.00523132	0.0203773	0.0119779	Adrb1/Igf1r/Lrp1/Mef2c/Serpine1/Sgk1/Tgfbr1	7
GO:0002673	regulation of acute inflammatory response	3/187	54/28814	0.00523282	0.0203773	0.0119779	Ccr5/Nlrp3/Tnf	3
GO:0006692	prostanoid metabolic process	3/187	54/28814	0.00523282	0.0203773	0.0119779	Hpgds/Ptgs1/Tbxas1	3
GO:0006693	prostaglandin metabolic process	3/187	54/28814	0.00523282	0.0203773	0.0119779	Hpgds/Ptgs1/Tbxas1	3
GO:0045604	regulation of epidermal cell differentiation	3/187	54/28814	0.00523282	0.0203773	0.0119779	Errfi1/Hes1/Zfp36l1	3
GO:0048247	lymphocyte chemotaxis	3/187	54/28814	0.00523282	0.0203773	0.0119779	Ccl2/Ccl3/Slc12a2	3
GO:0110151	positive regulation of biomineralization	3/187	54/28814	0.00523282	0.0203773	0.0119779	Mef2c/Slc8a1/Tent5a	3
GO:0031343	positive regulation of cell killing	4/187	107/28814	0.00527326	0.0205118	0.0120569	Ccl2/Gimap3/Itgam/Syk	4
GO:0033194	response to hydroperoxide	2/187	17/28814	0.00534388	0.0206933	0.0121636	Prkcd/Trpm2	2
GO:0045655	regulation of monocyte differentiation	2/187	17/28814	0.00534388	0.0206933	0.0121636	Jun/Zfp36l1	2
GO:0061000	negative regulation of dendritic spine development	2/187	17/28814	0.00534388	0.0206933	0.0121636	Plk2/Ptprs	2
GO:1902285	semaphorin-plexin signaling pathway involved in neuron projection guidance	2/187	17/28814	0.00534388	0.0206933	0.0121636	Mef2c/Plxnb2	2
GO:0050670	regulation of lymphocyte proliferation	6/187	245/28814	0.00543367	0.0209822	0.0123335	Hes1/Il1a/Mef2c/Prdm1/Syk/Tnfrsf1b	6
GO:0006820	anion transport	9/187	498/28814	0.00543621	0.0209822	0.0123335	Abcc3/Il1a/P2ry6/Prkcd/Slc12a2/Slc1a3/Slc20a1/Slco2b1/Syk	9
GO:0006576	cellular biogenic amine metabolic process	4/187	108/28814	0.00544882	0.0209822	0.0123335	Chka/Itgam/Odc1/Sat1	4
GO:0033555	multicellular organismal response to stress	4/187	108/28814	0.00544882	0.0209822	0.0123335	Adrb1/Mef2c/P2rx4/Thbs1	4
GO:0072676	lymphocyte migration	4/187	108/28814	0.00544882	0.0209822	0.0123335	Ccl2/Ccl3/Icam1/Slc12a2	4
GO:0045687	positive regulation of glial cell differentiation	3/187	55/28814	0.00550861	0.0211653	0.0124411	Egr2/Hes1/Tnfrsf1b	3
GO:0048713	regulation of oligodendrocyte differentiation	3/187	55/28814	0.00550861	0.0211653	0.0124411	Hes1/Tcf7l2/Tnfrsf1b	3
GO:0048017	inositol lipid-mediated signaling	5/187	173/28814	0.00553075	0.0211798	0.0124496	Adap2/Igf1r/Klf4/Pdgfb/Zfp36l1	5
GO:0050680	negative regulation of epithelial cell proliferation	5/187	173/28814	0.00553075	0.0211798	0.0124496	Ccl2/Mef2c/Tgfbr1/Thbs1/Tnf	5
GO:0051017	actin filament bundle assembly	5/187	173/28814	0.00553075	0.0211798	0.0124496	Ccdc88a/Itgb5/Lima1/Swap70/Tgfbr1	5
GO:0002065	columnar/cuboidal epithelial cell differentiation	4/187	109/28814	0.00562824	0.0215055	0.012641	Hes1/Prdm1/Serpine1/Sox4	4
GO:0071901	negative regulation of protein serine/threonine kinase activity	4/187	109/28814	0.00562824	0.0215055	0.012641	Dusp1/Prkcd/Ptprj/Slc8a1	4
GO:0043487	regulation of RNA stability	5/187	174/28814	0.00566509	0.0216224	0.0127098	Nanos1/Tent5a/Tent5c/Tnfrsf1b/Zfp36l1	5
GO:0006814	sodium ion transport	6/187	248/28814	0.00575792	0.0219525	0.0129038	P2rx4/Sgk1/Slc12a2/Slc20a1/Slc8a1/Trpm2	6
GO:0016042	lipid catabolic process	7/187	329/28814	0.00586578	0.0223025	0.0131095	Gimap3/Gla/Lrp1/Mgll/Pla2g15/Prkcd/Tnf	7
GO:0001763	morphogenesis of a branching structure	6/187	249/28814	0.00586908	0.0223025	0.0131095	Pbx1/Pdgfb/Prdm1/Slc12a2/Socs3/Tnf	6
GO:0032944	regulation of mononuclear cell proliferation	6/187	249/28814	0.00586908	0.0223025	0.0131095	Hes1/Il1a/Mef2c/Prdm1/Syk/Tnfrsf1b	6
GO:0055088	lipid homeostasis	5/187	176/28814	0.00594067	0.022525	0.0132403	Adrb1/Cebpa/Lima1/Mlxipl/Npc1	5
GO:0061572	actin filament bundle organization	5/187	176/28814	0.00594067	0.022525	0.0132403	Ccdc88a/Itgb5/Lima1/Swap70/Tgfbr1	5
GO:1903362	regulation of cellular protein catabolic process	6/187	250/28814	0.0059818	0.0225744	0.0132694	Furin/Hsp90aa1/Hspa1a/Hspa1b/Lrp1/Plk2	6
GO:0035633	maintenance of blood-brain barrier	2/187	18/28814	0.00598633	0.0225744	0.0132694	Ptgs1/Slc12a2	2
GO:0060391	positive regulation of SMAD protein signal transduction	2/187	18/28814	0.00598633	0.0225744	0.0132694	Rbpms/Tgfbr1	2
GO:1900221	regulation of amyloid-beta clearance	2/187	18/28814	0.00598633	0.0225744	0.0132694	Lrp1/Tnf	2
GO:1902176	negative regulation of oxidative stress-induced intrinsic apoptotic signaling pathway	2/187	18/28814	0.00598633	0.0225744	0.0132694	Hspb1/Hsph1	2
GO:0021549	cerebellum development	4/187	111/28814	0.00599883	0.0225969	0.0132826	Igf1r/Nanos1/Nav2/Ptprs	4
GO:0002263	cell activation involved in immune response	7/187	331/28814	0.00605719	0.0227919	0.0133972	Hspd1/Icam1/Itgam/Lrp1/Nlrp3/Swap70/Syk	7
GO:0002221	pattern recognition receptor signaling pathway	5/187	177/28814	0.00608193	0.022801	0.0134026	Hspa1a/Hspa1b/Hspd1/Lacc1/Ptprs	5
GO:0002700	regulation of production of molecular mediator of immune response	5/187	177/28814	0.00608193	0.022801	0.0134026	Gimap3/Lacc1/Nlrp3/Tnf/Tnfrsf1b	5
GO:0050732	negative regulation of peptidyl-tyrosine phosphorylation	3/187	57/28814	0.00608599	0.022801	0.0134026	Errfi1/Prkcd/Socs3	3
GO:0051489	regulation of filopodium assembly	3/187	57/28814	0.00608599	0.022801	0.0134026	Prkcd/Tgfbr1/Trpm2	3
GO:1905477	positive regulation of protein localization to membrane	4/187	112/28814	0.00619007	0.0231659	0.013617	Ccl2/Itgam/Lrp1/Tnf	4
GO:0010761	fibroblast migration	3/187	58/28814	0.00638772	0.0238025	0.0139912	Slc8a1/Thbs1/Zfand5	3
GO:0042311	vasodilation	3/187	58/28814	0.00638772	0.0238025	0.0139912	Adrb1/Klf2/P2rx4	3
GO:0043030	regulation of macrophage activation	3/187	58/28814	0.00638772	0.0238025	0.0139912	Cebpa/Hspd1/Thbs1	3
GO:0090303	positive regulation of wound healing	3/187	58/28814	0.00638772	0.0238025	0.0139912	Ccl2/Serpine1/Thbs1	3
GO:0007254	JNK cascade	5/187	180/28814	0.00651991	0.0242689	0.0142654	Fgd4/Igf1r/Il1a/Sirpa/Tnf	5
GO:0002689	negative regulation of leukocyte chemotaxis	2/187	19/28814	0.0066622	0.0245868	0.0144523	Ccl2/Dusp1	2
GO:0010544	negative regulation of platelet activation	2/187	19/28814	0.0066622	0.0245868	0.0144523	Pdgfb/Prkcd	2
GO:0022038	corpus callosum development	2/187	19/28814	0.0066622	0.0245868	0.0144523	Ptprs/Zeb2	2
GO:0040037	negative regulation of fibroblast growth factor receptor signaling pathway	2/187	19/28814	0.0066622	0.0245868	0.0144523	Tcf7l2/Thbs1	2
GO:0042730	fibrinolysis	2/187	19/28814	0.0066622	0.0245868	0.0144523	Serpine1/Thbs1	2
GO:0045579	positive regulation of B cell differentiation	2/187	19/28814	0.0066622	0.0245868	0.0144523	Prdm1/Syk	2
GO:0060707	trophoblast giant cell differentiation	2/187	19/28814	0.0066622	0.0245868	0.0144523	Prdm1/Socs3	2
GO:0060712	spongiotrophoblast layer development	2/187	19/28814	0.0066622	0.0245868	0.0144523	Socs3/Zfp36l1	2
GO:2001257	regulation of cation channel activity	5/187	181/28814	0.00667068	0.0245886	0.0144533	Adrb1/Ccl2/Gem/Mef2c/P2ry6	5
GO:0031113	regulation of microtubule polymerization	3/187	59/28814	0.00669822	0.0245886	0.0144533	Hspa1a/Hspa1b/Sgk1	3
[truncated: 2,519 more rows]

## Sheet: Top10GOTerms
ID	Description	GeneRatio	BgRatio	pvalue	p.adjust	qvalue	geneID	Count	Cluster
[truncated: 120 more rows]
