# Supplementary material for: Brain-to-gut trafficking of alpha-synuclein by CD11c+ cells in a mouse model of Parkinson’s disease
Source: Nat Commun. 2023 Nov 20;14:7529. doi: 10.1038/s41467-023-43224-z (PMC10658151; doi:10.1038/s41467-023-43224-z)
Supplement: Supplementary file 6 — Source Data [file 41467_2023_43224_MOESM6_ESM.xlsx]

## Sheet: Figure 1A
Figure 1A
		EV	GFP	haSyn
		8253.65	7528.75	5326.26
		8306.92	7376.33	6112.94
		7769.32	8245.81	5464.75
		7630.33	8360.58	4974.82
			7639.54

## Sheet: Figure 1C
Figure 1C
		EV	GFP	haSyn
		23023.3	24374.3	20468.7
		23007.4	22179.5	19349.2
		22593	24349.4	20239.8
		25472.7	24595.7	18811
			23778.7

## Sheet: Figure 1E
Figure 1E
			EV	haSyn
		1 Week	2.31589	2.3845
			0.260655	2.24284
			0.755894	2.98093
			0	1.19
			0	1.667
			0	1
				2
			EV	haSyn
		5 Week	0.448643	9.98885
			0.462429	4.21169
			0.187764	1.79542
			0.963824	1
			0	1
			0	1
			EV	haSyn
		10 Week	1.29986	1.80729
			1.28782	0.944632
			1.89461	3.7841
			0	2.02948
			0	1.25
			0.333	2.667

## Sheet: Figure 1F
Figure 1F
			EV	haSyn
		1 Week	0	1.02229
			0	3.45838
			0	2.02549
				1.22437
			EV	haSyn
		5 Week	0	0.733864
			0	0.249886
			0	3.11105
			0	2.033
			EV	haSyn
		10 Week	0	0.307055
			0	1.23962
			0	0.494593
				0.626768

## Sheet: Figure 1I
Figure 1I
		1 Week	5 Week	10 Week
		0	0	0
		0.317	0	0
		0	0	0
		0	0.11192	0
		0	0	0

## Sheet: Figure 1J
Figure 1J
			EV	GFP	haSyn
		1 Week	154	155	108
			150	82	115
			64	151	86
			88	122	121
			139	91	137
			133		136
			131		95
			138		71
			98		159
			EV	GFP	haSyn
		5 Week	94	191	172
			193	213	174
			116	209	154
			234	206	69
			212	253	156
			189		155
			170		133
			226		187
			253		104
					152
			EV	GFP	haSyn
		10 Week	127	219	163
			200	220	143
			78	182	128
			263	193	70
			219	199	122
			226		66
			151		139
			108		102
			130		75

## Sheet: Figure 2B
Figure 2B
		EV	haSyn
	1 week	25.75	85.9
		48.72	612.22
		39.83	141.68
		26.15	57.37
		23.49	143.76
		53.52
		EV	haSyn
	1 week	25.8	351.67
		26.11	71.514
		27.15	148.913
		12.78	50.776
		24.314	299.425
		50.45	596.13
		EV	haSyn
	10 week	10.9	340.89
		72.089	140.09
		61.12	263.05
		109.568	352.89
		52.58	643.85
		32.4548	1228.86

## Sheet: Figure 2C
Figure 2C
		EV	haSyn
	1 Week	0	0.694254
		0.161636	1.14753
		0	0.914579
		0	0.876932
		0.491079	1.10732
		0.285364	1.5723
		EV	haSyn
	5 Week	1.07751	3.59551
		0.372273	0.449964
		0	0.307775
		0.265319	0.341258
		0	0.865117
		0	1.09218
		EV	haSyn
	10 Week	0.402703	0.079835
		0	0
		0	0.546211
		0	0.471193
		0.806688	0.446091
		0.275813	0.62189

## Sheet: Figure 2E
Figure 2E
		EV	haSyn
	1 Week	0.539	2.553
		0.3486	0.7398
		0	1.0707
		0.7826	4.587
		0.5803	1.4667
		0.9797	2.517
		EV	haSyn
	5 Week	0.2	3.332
		0.92	4.912
		1.3	0.768
		0.8	0.97055
		0	0.533
		0.34	0.388
		EV	haSyn
	10 Week	0	0.96
		1.07	2.91
		0.9778	1.355
		1.65	2.8066
		0.528	0.79
		0	0.6953

## Sheet: Figure 3C
Figure 3C
		EV	haSyn
		1.06258	1.20179
		1.19413	1.16603
		0.743295	0.996169
		1.02446	1.11839
		0.921721	1.28278
		0.965752	1.77299

[truncated: 18 more sheets: Figure 3E, Figure 3G, Figure 3I, Figure 6B, Figure 6C, Figure 6F, Supplementary Figure 1D, Supplementary Figure 1E, Supplementary Blots 2D, Supplementary Figure 2E, Supplementary 2F Blots, Supplementary Figure 2I, Supplementary Figure 4B, Supplementary Figure 4D, Supplementar Figure 4E, Supplementary Figure 4G, Supplementary Figure 5C, haSyn sequence]
